# Supplementary material for: Investigating fairness in global supply chains: applying an extension of the living wage to the Western European clothing supply chain
Source: Int J Life Cycle Assess. 2017 Aug 30;23(9):1862–73. doi: 10.1007/s11367-017-1390-z (PMC6428394; doi:10.1007/s11367-017-1390-z)
Supplement: Supplementary file 1 — (XLSX 42 kb) [file 11367_2017_1390_MOESM1_ESM.xlsx]

## Sheet: FoodKcal
	Brazil							Russia							India							China
	Wheat	abs	Kcal per gram	gram per Kcal				Wheat	abs	Kcal per gram	gram per Kcal				Wheat	abs	Kcal per gram	gram per Kcal				Wheat	abs	Kcal per gram	gram per Kcal
	g	141.918						g	366.027						g	151.233						g	184.932
	Carb	334.7	2.35841	0.424015				Carb	887.8	2.4255	0.412286				Carb	396	2.61848	0.381901				Carb	485.5	2.6253	0.380909
	Protein	40.8	0.28749	3.47838		0.364827		Protein	124.4	0.339865	2.94234		0.351611		Protein	55.2	0.365	2.73973		0.321089		Protein	75.6	0.4088	2.44618		0.313975
	Fat	13.5	0.0951255	10.5124				Fat	28.8	0.0786826	12.7093				Fat	19.8	0.130924	7.63802				Fat	27.9	0.150867	6.62837
	Rice	abs	Kcal per gram	gram per Kcal				Rice	abs	Kcal per gram	gram per Kcal				Rice	abs	Kcal per gram	gram per Kcal				Rice	abs	Kcal per gram	gram per Kcal
	g	107.671						g	13.4247						g	196.164						g	207.671
	Carb	361.1	3.35373	0.298176				Carb	42.5	3.16582	0.315874				Carb	641.4	3.26971	0.305838				Carb	701	3.37553	0.29625
	Protein	31.6	0.293486	3.40732		0.269853		Protein	3.6	0.268163	3.72907		0.285631		Protein	53.2	0.271201	3.6873		0.276678		Protein	58	0.279288	3.58054		0.264213
	Fat	6.3	0.0585115	17.0907				Fat	0.9	0.0670408	14.9163				Fat	14.4	0.0734078	13.6225				Fat	27	0.130013	7.69153
	Potato	abs	Kcal per gram	gram per Kcal				Potato	abs	Kcal per gram	gram per Kcal				Potato	abs	Kcal per gram	gram per Kcal				Sweet Potato	abs	Kcal per gram	gram per Kcal
	g	41.6438						g	301.644						g	51.7808						g	102.74
	Carb	23.1	0.554704	1.80276				Carb	180.1	0.597062	1.67487				Carb	30.9	0.596746	1.67575				Carb	95.3	0.927587	1.07807
	Protein	4	0.0960526	10.411		1.48728		Protein	19.2	0.0636512	15.7106		1.49329		Protein	3.2	0.0617989	16.1815		1.47945		Protein	4	0.0389333	25.6849		1.00725
	Fat	0.9	0.0216118	46.2709				Fat	2.7	0.00895095	111.72				Fat	0.9	0.017381	57.5342				Fat	2.7	0.02628	38.0518
	Soy oil	abs	Kcal per gram	gram per Kcal				Sunflower oil	abs	Kcal per gram	gram per Kcal				Soya Oil	abs	Kcal per gram	gram per Kcal				Soya Oil	abs	Kcal per gram	gram per Kcal
	g	38.0822						g	28.2192						g	4.10959						g	6.30137
	Carb	0	0	0				Carb	0	0	0				Carb	0	0	0				Carb	0	0	0
	Protein	0	0	0		0.110768		Protein	0.4	0.0141748	0		0.113421		Protein	0	0	0		0.114155		Protein	0	0	0		0.111135
	Fat	343.8	9.02784	0.110768				Fat	248.4	8.80252	0.113604				Fat	36	8.76	0.114155				Fat	56.7	8.99804	0.111135
	Poultry	abs	Kcal per gram	gram per Kcal				Pelagic Fish	abs	Kcal per gram	gram per Kcal				Chicken	abs	Kcal per gram	gram per Kcal				Fish	abs	Kcal per gram	gram per Kcal
	g	75.3425						g	19.726						g	3.56164						g	31.7808
	Carb	2.3	0.0305273	32.7576				Carb	0.9	0.045625	21.9178				Carb	0	0	#DIV/0!				Carb	0.8	0.0251724	39.726
	Protein	35.6	0.472509	2.11636				Protein	10	0.506944	1.9726		1.03821		Protein	1.6	0.449231	2.22603		0.828289		Protein	14	0.440517	2.27006		1.44458
	Fat	80.1	1.06315	0.940605				Fat	8.1	0.410625	2.43531				Fat	2.7	0.758077	1.31913				Fat	7.2	0.226552	4.414
	Cabbage	abs	Kcal per gram	gram per Kcal				Cabbage	abs	Kcal per gram	gram per Kcal				Tomato	abs	Kcal per gram	gram per Kcal				Cabbage	abs	Kcal per gram	gram per Kcal
	g	100						g	100						g	19.1781						g	100
	Carb	24	0.24	4.16667				Carb	24	0.24	4.16667				Carb	2.2	0.114714	8.71731				Carb	24	0.24	4.16667
	Protein	5.2	0.052	19.2308				Protein	5.2	0.052	19.2308				Protein	0.8	0.0417143	23.9726				Protein	5.2	0.052	19.2308
	Fat	0.9	0.009	111.111				Fat	0.9	0.009	111.111				Fat	0	0	0				Fat	0.9	0.009	0
	Carrots	abs	Kcal per gram	gram per Kcal				Carrots	abs	Kcal per gram	gram per Kcal				Spinach	abs	Kcal per gram	gram per Kcal				Onions	abs	Kcal per gram	gram per Kcal
	g	100						g	100						g	100						g	33.6986
	Carb	40	0.4	2.5				Carb	40	0.4	2.5				Carb	14.4	0.144	6.94444				Carb	10.1	0.299715	3.3365
	Protein	3.6	0.036	27.7778				Protein	3.6	0.036	27.7778				Protein	11.6	0.116	8.62069				Protein	2	0.0593496	16.8493
	Fat	1.8	0.018	55.5556				Fat	1.8	0.018	55.5556				Fat	3.6	0.036	27.7778				Fat	0.9	0.0267073	37.4429
	Onions	abs	Kcal per gram	gram per Kcal				Onions	abs	Kcal per gram	gram per Kcal				Onions	abs	Kcal per gram	gram per Kcal				Chinese Cabbage	abs	Kcal per gram	gram per Kcal
	g	16.1644						g	41.6438						g	19.4521						g	100
	Carb	6.2	0.383559	2.60716				Carb	10.1	0.242533	4.12315				Carb	5.8	0.298169	3.3538				Carb	8.8	0.088	11.3636
	Protein	0.8	0.0494915	20.2055				Protein	2	0.0480263	20.8219				Protein	1.2	0.0616901	16.21				Protein	6	0.06	16.6667
	Fat	0	0	0				Fat	0.9	0.0216118	0				Fat	0	0	0				Fat	1.8	0.018	0
	Bannana	abs	Kcal per gram	gram per Kcal				Bannana	abs	Kcal per gram	gram per Kcal				Bannana	abs	Kcal per gram	gram per Kcal				Bannana	abs	Kcal per gram	gram per Kcal
	g	80.8219						g	80.8219						g	36.7123						g	12.8767
	Carb	47.3	0.585237	1.70871				Carb	47.3	0.585237	1.70871				Carb	20.9	0.569291	1.75657				Carb	7.6	0.590213	1.6943
	Protein	2.8	0.0346441	28.865				Protein	2.8	0.0346441	28.865				Protein	1.2	0.0326866	30.5936				Protein	0.4	0.0310638	32.1918
	Fat	0.9	0.0111356	0				Fat	0.9	0.0111356	0				Fat	0.9	0.0245149	0				Fat	0	0	0
	Orange	abs	Kcal per gram	gram per Kcal				Apples	abs	Kcal per gram	gram per Kcal				Apples	abs	Kcal per gram	gram per Kcal				Apples	abs	Kcal per gram	gram per Kcal
	g	76.1644						g	54.5205						g	3.83562						g	32.3288
	Carb	18.5	0.242896	4.11699				Carb	18.7	0.34299	2.91554				Carb	2	0.521429	1.91781				Carb	12.7	0.392839	2.54557
	Protein	1.6	0.0210072	47.6027				Protein	0.4	0.00733668	136.301				Protein	0	0	0				Protein	0.4	0.0123729	0
	Fat	0.9	0.0118165	0				Fat	0.9	0.0165075	0				Fat	0	0	0				Fat	0.9	0.027839	0
	Raw Sugar	abs	Kcal per gram	gram per Kcal				Raw Sugar	abs	Kcal per gram	gram per Kcal				Raw Sugar	abs	Kcal per gram	gram per Kcal				Raw Sugar	abs	Kcal per gram	gram per Kcal
	g	110.411						g	103.288						g	45.4795						g	16.9863
	Carb	393	3.55943	0.280944				Carb	368	3.56286	0.280673				Carb	161	3.54006	0.282481				Carb	60	3.53226	0.283105
	Protein	0	0	0				Protein	0	0	0				Protein	0	0	0				Protein	0	0	0
	Fat	0	0	0				Fat	0	0	0				Fat	0	0	0				Fat	0	0	0
															Split Peas	abs	Kcal per gram	gram per Kcal				Beancurd	abs	Kcal per gram	gram per Kcal
															g	3.56164						g	11.2329
															Carb	6.9	1.93731	0.51618				Carb	11.9	1.05939	0.943939
															Protein	3.2	0.898462	0		0.323786		Protein	14.4	1.28195	0		0.295602
															Fat	0.9	0.252692	0				Fat	11.7	1.04159	0
	Milk	abs	Kcal per gram	gram per Kcal				Milk	abs	Kcal per gram	gram per Kcal				Milk	abs	Kcal per gram	gram per Kcal				Milk	abs	Kcal per gram	gram per Kcal
	g	331.507						g	430.137						g	179.726						g	63.2877
	Carb	64.1	0.19336	5.17171				Carb	69	0.160414	6.23387				Carb	35.5	0.197523	5.0627				Carb	11.6	0.18329	5.45583
	Protein	42.8	0.129107	0		1.61711		Protein	62.4	0.14507	0		1.64803		Protein	25.6	0.142439	0		1.83394		Protein	8.8	0.139048	0		1.50685
	Fat	98.1	0.295921	0				Fat	129.6	0.301299	0				Fat	36.9	0.205313	0				Fat	21.6	0.341299	0

## Sheet: Living Wage
Kcal	2100
Carb	1365
Protein	262.5
Fat	472.5	Brazil	upper middle											Russia	upper middle											India	Low income											China	lower middle
		Specific Food	Proportions (W/I)	Proportions (W/O)	Price	Cost		Kcal Protein	Kcal Carb	Kcal Fat	Kcal	g		Specific Food	Proportions (W/I)	Proportions (W/O)	Price	Cost		Kcal Protein	Kcal Carb	Kcal Fat	Kcal	g		Specific Food	Proportions (W/I)	Proportions (W/O)	Price	Cost		Kcal Protein	Kcal Carb	Kcal Fat	Kcal	g		Specific Food	Proportions (W/I)	Proportions (W/O)	Price	Cost		Kcal Protein	Kcal Carb	Kcal Fat	Kcal	g
	%							0.124998	0.611171	0.263149	1									0.124979	0.643178	0.231844	1									0.125001	0.637168	0.237831	1									0.125001	0.623759	0.251288	1
	Totals					2.61798	1.08018	262.5	1283.48	552.623	2100.03	1287.16						28.5467	1.00941	262.5	1350.9	486.955	2100.36	1505.8						28.2199	0.622813	262.5	1338.04	499.439	2099.98	1256.57						6.95266	0.848572	262.5	1309.88	527.699	2100.08	1230.26
	Cereals	Wheat	0.49		0.00104	0.195212	0.0805444	53.963	442.682	17.8554	514.5	187.704		Wheat	0.94		0.0127	4.40741	0.155846	117.947	841.747	27.3061	987	347.04		Wheat	0.4		0.013	1.75315	0.0386919	49.2229	353.121	17.6561	420	134.857		Wheat	0.43		0.00263	0.372829	0.0455037	57.9514	372.162	21.3868	451.5	141.76
		Rice	0.51		0.0014	0.202309	0.0834725	42.4105	484.634	8.45526	535.5	144.506		Rice	0.06		0.0142	0.255526	0.00903538	4.82553	56.9681	1.20638	63	17.9948		Rice	0.6		0.0327	5.69983	0.125795	47.2722	569.932	12.7955	630	174.307		Rice	0.57		0.00278	0.439605	0.0536538	44.1641	533.777	20.5592	598.5	158.131
	Roots/Tubers	Potato		0.05	0.00088	0.137425	0.0567014	15	86.625	3.375	105	156.164		Potato		0.08	0.00143	0.358747	0.0126853	15.9683	149.786	2.24554	168	250.872		Potato		0.02	0.0101	0.627584	0.0138508	3.84	37.08	1.08	42	62.137		Sweet Potato		0.07	0.00147	0.217657	0.0265651	5.76471	137.344	3.89118	147	148.066
							0
	Pulses					0		0									0	0								Split Peas		0.06	0.0306	1.24839	0.0275519	36.6545	79.0364	10.3091	126	40.797		Beancurd		0.03	0.00199	0.0370596	0.00452313	23.8737	19.7289	19.3974	63	18.6229
	Oil	Salad/Cooking Oil			0.0022	0.0520279	0.0214667	0	0	213.5	213.5	23.6491		Salad/Cooking Oil			0.0397	1.39813	0.0494377	0	0	310.5	310.5	35.2173		Soya Oil			0.0545	2.42326	0.0534813	0	0	389.5	389.5	44.4635		Soya Oil			0.00897	0.387788	0.0473295	0	0	389	389	43.2316
	Meat/Fish	Poultry			0.00447	1.24486	0.513627	131.59	8.50158	296.077	436.168	278.491		Fish,Fresh			0.0656	8.97448	0.317338	69.3531	6.24178	56.176	131.771	136.806		Poultry			0.0456	2.32124	0.0512298	61.4573	0	0	61.4573	50.9044		Fish			0.00963	2.38638	0.291258	109.163	6.23789	56.141	171.542	247.807
	Milk	Milk		0.01	0.00154	0.0487315	0.0201066	4.08545	6.11864	9.36409	21	31.6438		Milk NP		0.08	0.0138	3.8208	0.135104	40.1655	44.4138	83.4207	168	276.87		Milk, NP			0.0246	7.5793	0.167275	43.8857	60.8571	63.2571	168	308.102		milk			0.00407	0.12879	0.0157189	4.4	5.8	10.8	21	31.6438
	Salt				0.000815	0.004075	0.00168134					5		Salt			0.005	0.025	0.000884					5		Salt			0.00423	0.02115	0.000466781					5		Salt			0.00179	0.00895	0.00109235					5
	Tea/Coffee	Coffee			0.0101	0.303	0.125018					30		Tea			0.192	1.152	0.0407347					6		Tea			0.174	1.044	0.0230411					6		Green Tea			0.267	1.602	0.195524					6
	Veg	Cabbage			0.000903	0.07224	0.0298062	4.16	19.2	0.72	24.08	80		Cabbage			0.00887	0.7096	0.0250915	4.16	19.2	0.72	24.08	80		Tomatoes			0.0159	1.272	0.028073	3.33714	9.17714	0	12.5143	80		Cabbage			0.00148	0.1184	0.0144507	4.16	19.2	0.72	24.08	80
		Carrots			0.00109	0.0872	0.0359787	2.88	32	1.44	36.32	80		Carrots			0.0118	0.944	0.0333798	2.88	32	1.44	36.32	80		Spinach			0.01177	0.9416	0.0207811	9.28	11.52	2.88	23.68	80		Onions			0.00166	0.1328	0.0162082	4.74797	23.9772	2.13659	30.8618	80
		Onions			0.00133	0.1064	0.0439006	3.95932	30.6847	0	34.6441	80		Onions			0.0112	0.896	0.0316826	3.84211	19.4026	1.72895	24.9737	80		Onions			0.0182	1.456	0.0321339	4.93521	23.8535	0	28.7887	80		Chinese Cabbage			0.00132	0.1056	0.0128885	4.8	7.04	1.44	13.28	80
		Bannana			0.000865	0.0692	0.0285519	2.77153	46.819	0.890847	50.4814	80		Bannana			0.0292	2.336	0.082601	2.77153	46.819	0.890847	50.4814	80		Bannana			0.00736	0.5888	0.0129948	2.61493	45.5433	1.96119	50.1194	80		Bannana			0.00634	0.5072	0.0619038	2.48511	47.217	0	49.7021	80
		Oranges			0.000745	0.0596	0.024591	1.68058	19.4317	0.945324	22.0576	80		Apples			0.0334	2.672	0.0944819	0.586935	27.4392	1.3206	29.3467	80		Lemon			0.00767	0.6136	0.0135422	0	41.7143	0	41.7143	80		Apples			0.00396	0.3168	0.0386654	0.989831	31.4271	2.22712	34.6441	80
	Sugar	White Sugar			0.00119	0.0357	0.0147298	0	106.783	0	106.783	30		White Sugar			0.0199	0.597	0.0211099	0	106.886	0	106.886	30		White Sugar			0.021	0.63	0.0139041	0	106.202	0	106.202	30		White Sugar			0.00636	0.1908	0.0232871	0	105.968	0	105.968	30
	Food Share	0.5												0.5			3.185									0.7												0.6
	Total required income	5.23595												42.82												40.3142												11.5878
	Family size
	Family multiplier	3.185												3.185												3.51												3.35
		16.6765												136.382												141.503												38.819
	margin	0.1												0.1												0.1												0.1
	Daily Living Wage	18.3442												150.02												155.653												42.7009
	annual Living wage	6695.62	2.78984											54757.3	22.8155											56813.3	23.6722											15585.8	6.4941
	annual Living wage usd	2762.61	1.15109											1936.22	0.806758											1288.69	0.536952											1902.25	0.792604

## Sheet: Cost per unit
		Brazil				Russia				India				China
	Meat Fish	cost/gram	protein/gram	gram/gram protein	cost per gram protein	cost/gram	protein/gram	gram/gram protein	cost per gram protein	cost/gram	protein/gram	gram/gram protein	cost per gram protein	cost/gram	protein/gram	gram/gram protein	cost per gram protein
	16 Round of beef 1 kg	0.009865	0.545983	1.83156	0.0180683	0		#DIV/0!	#DIV/0!	0		#DIV/0!	#DIV/0!	0		#DIV/0!	#DIV/0!
	17 Beef, stewing 1 kg	0.00538	0.545983	1.83156	0.00985378	0		#DIV/0!	#DIV/0!	0		#DIV/0!	#DIV/0!	0		#DIV/0!	#DIV/0!
	18 Beef	0	0.545983	1.83156	0	0		#DIV/0!	#DIV/0!	0		#DIV/0!	#DIV/0!	0		#DIV/0!	#DIV/0!
	(a) with bone 1 kg	0.00447	0.545983	1.83156	0.00818706	0.11334	0.58709	1.70332	0.193054	0.044	0.515294	1.94064	0.0853881	0	0.539565	1.85334	0
	(b) without bone 1 kg	0.0056	0.545983	1.83156	0.0102567	0.16418	0.58709	1.70332	0.279651	0	0.515294	1.94064	0	0.0130803	0.539565	1.85334	0.0242422
	19 Corned beef 340 g	0		#DIV/0!	#DIV/0!	0		#DIV/0!	#DIV/0!	0		#DIV/0!	#DIV/0!	0		#DIV/0!	#DIV/0!
	20 Veal, leg 1 kg	0		#DIV/0!	#DIV/0!	0		#DIV/0!	#DIV/0!	0		#DIV/0!	#DIV/0!	0		#DIV/0!	#DIV/0!
	21 Lamb, leg 1 kg	0.020925		#DIV/0!	#DIV/0!	0		#DIV/0!	#DIV/0!	0		#DIV/0!	#DIV/0!	0		#DIV/0!	#DIV/0!
	22 Mutton, stewing 1 kg	0	0.486667	2.05479		0.13614	0.561538	1.78082	0.242441	0.13846	0.625714	1.59817	0.221283	0.0182446	0.573571	1.74346	0.0318087
	23 Pork chops, loin 1 kg	0.008115		#DIV/0!	#DIV/0!	0		#DIV/0!	#DIV/0!	0		#DIV/0!	#DIV/0!	0		#DIV/0!	#DIV/0!
	24 Pork	0		#DIV/0!	#DIV/0!	0		#DIV/0!	#DIV/0!	0		#DIV/0!	#DIV/0!	0		#DIV/0!	#DIV/0!
	(a) with bone a) 1 kg	0.008015	0.386471	2.58752	0.020739	0.1293	0.3723	2.68601	0.347301	0	0.486667	2.05479	0	0	0.439292	2.27639	0
	(b) without bone b) 1 kg	0.01114	0.386471	2.58752	0.028825	0.18036	0.3723	2.68601	0.484448	0	0.486667	2.05479	0	0.0154935	0.439292	2.27639	0.0352692
	25 Ham, cooked 500 g	0.012775		#DIV/0!	#DIV/0!	0		#DIV/0!	#DIV/0!	0		#DIV/0!	#DIV/0!	0		#DIV/0!	#DIV/0!
	26 Bacon, side 250 g	0.012685		#DIV/0!	#DIV/0!	0		#DIV/0!	#DIV/0!	0		#DIV/0!	#DIV/0!	0		#DIV/0!	#DIV/0!
	27 Chicken, cleaned 1 kg	0.00353	0.472509	2.11636	0.00747076	0.08338	0.495357	2.01875	0.168323	0		#DIV/0!	#DIV/0!	0.0112427	0.470968	2.12329	0.0238715
	28 Chicken, live 1 kg	0		#DIV/0!	#DIV/0!	0		#DIV/0!	#DIV/0!	0.04558	0.5475	1.82648	0.0832511	0	0.470968	2.12329	0
	29 Duck, cleaned 1 kg	0		#DIV/0!	#DIV/0!	0		#DIV/0!	#DIV/0!	0		#DIV/0!	#DIV/0!	0		#DIV/0!	#DIV/0!
	30 Fish, fresh 1 kg	0.00504	0.395932	2.52568	0.0127295	0.06563	0.588056	1.70052	0.111605	0.2391	0.422632	2.36613	0.565741	0.00963003	0.458857	2.17933	0.020987
	31 Cod, frozen 500 g	0		#DIV/0!	#DIV/0!	0		#DIV/0!	#DIV/0!	0		#DIV/0!	#DIV/0!	0		#DIV/0!	#DIV/0!
