# Supplementary material for: Investigating fairness in global supply chains: applying an extension of the living wage to the Western European clothing supply chain
Source: Int J Life Cycle Assess. 2017 Aug 30;23(9):1862–73. doi: 10.1007/s11367-017-1390-z (PMC6428394; doi:10.1007/s11367-017-1390-z)
Supplement: Supplementary file 2 — (XLSX 68 kb) [file 11367_2017_1390_MOESM2_ESM.xlsx]

## Sheet: Sheet1
Appendix B Living Labour Compensation Satelite Account
40 countries, in current prices
(industry-by-industry)
(millions of US$)
	Sector	Country		Living Labour Compensation
AtB	Agriculture, Hunting, Forestry and Fishing	AUS	c1	9349.67
C	Mining and Quarrying	AUS	c2	8645.91
15t16	Food, Beverages and Tobacco	AUS	c3	8975.72
17t18	Textiles and Textile Products	AUS	c4	1449.27
19	Leather, Leather and Footwear	AUS	c5	256.237
20	Wood and Products of Wood and Cork	AUS	c6	2071.9
21t22	Pulp, Paper, Paper , Printing and Publishing	AUS	c7	6516.3
23	Coke, Refined Petroleum and Nuclear Fuel	AUS	c8	643.965
24	Chemicals and Chemical Products	AUS	c9	3305.8
25	Rubber and Plastics	AUS	c10	1775.19
26	Other Non-Metallic Mineral	AUS	c11	2093.07
27t28	Basic Metals and Fabricated Metal	AUS	c12	8026.22
29	Machinery, Nec	AUS	c13	3423.2
30t33	Electrical and Optical Equipment	AUS	c14	2494.02
34t35	Transport Equipment	AUS	c15	4155.81
36t37	Manufacturing, Nec; Recycling	AUS	c16	2465.73
E	Electricity, Gas and Water Supply	AUS	c17	4933.01
F	Construction	AUS	c18	30906.5
50	Sale, Mainte0ce and Repair of Motor Vehicles and Motorcycles; Retail Sale of Fuel	AUS	c19	13969
51	Wholesale Trade and Commission Trade, Except of Motor Vehicles and Motorcycles	AUS	c20	19470.4
52	Retail Trade, Except of Motor Vehicles and Motorcycles; Repair of Household Goods	AUS	c21	22284.7
H	Hotels and Restaurants	AUS	c22	10450.3
60	Inland Transport	AUS	c23	12007
61	Water Transport	AUS	c24	523.062
62	Air Transport	AUS	c25	3015.35
63	Other Supporting and Auxiliary Transport Activities; Activities of Travel Agencies	AUS	c26	5253.12
64	Post and Telecommunications	AUS	c27	7247.75
J	Fi0cial Intermediation	AUS	c28	28297.8
70	Real Estate Activities	AUS	c29	7853.69
71t74	Renting of M&Eq and Other Business Activities	AUS	c30	55352.3
L	Public Admin and Defence; Compulsory Social Security	AUS	c31	24751.5
M	Education	AUS	c32	29377.6
N	Health and Social Work	AUS	c33	38094.5
O	Other Community, Social and Personal Services	AUS	c34	22460.3
P	Private Households with Employed Persons	AUS	c35	0
AtB	Agriculture, Hunting, Forestry and Fishing	AUT	c1	8134.54
C	Mining and Quarrying	AUT	c2	445.147
15t16	Food, Beverages and Tobacco	AUT	c3	3222.99
17t18	Textiles and Textile Products	AUT	c4	931.454
19	Leather, Leather and Footwear	AUT	c5	187.872
20	Wood and Products of Wood and Cork	AUT	c6	1577.2
21t22	Pulp, Paper, Paper , Printing and Publishing	AUT	c7	2903.46
23	Coke, Refined Petroleum and Nuclear Fuel	AUT	c8	218.108
24	Chemicals and Chemical Products	AUT	c9	1697.91
25	Rubber and Plastics	AUT	c10	1293.89
26	Other Non-Metallic Mineral	AUT	c11	1904.62
27t28	Basic Metals and Fabricated Metal	AUT	c12	5519.6
29	Machinery, Nec	AUT	c13	4658.04
30t33	Electrical and Optical Equipment	AUT	c14	4455.75
34t35	Transport Equipment	AUT	c15	2692.63
36t37	Manufacturing, Nec; Recycling	AUT	c16	1855.25
E	Electricity, Gas and Water Supply	AUT	c17	2597.98
F	Construction	AUT	c18	11954.1
50	Sale, Mainte0ce and Repair of Motor Vehicles and Motorcycles; Retail Sale of Fuel	AUT	c19	3471.77
51	Wholesale Trade and Commission Trade, Except of Motor Vehicles and Motorcycles	AUT	c20	10109.3
52	Retail Trade, Except of Motor Vehicles and Motorcycles; Repair of Household Goods	AUT	c21	9411.97
H	Hotels and Restaurants	AUT	c22	8909.23
60	Inland Transport	AUT	c23	5443.16
61	Water Transport	AUT	c24	19.0094
62	Air Transport	AUT	c25	627.241
63	Other Supporting and Auxiliary Transport Activities; Activities of Travel Agencies	AUT	c26	3258.57
64	Post and Telecommunications	AUT	c27	2375.24
J	Fi0cial Intermediation	AUT	c28	8738.13
70	Real Estate Activities	AUT	c29	1840.77
71t74	Renting of M&Eq and Other Business Activities	AUT	c30	17504.3
L	Public Admin and Defence; Compulsory Social Security	AUT	c31	13497.6
M	Education	AUT	c32	13537.7
N	Health and Social Work	AUT	c33	14513.9
O	Other Community, Social and Personal Services	AUT	c34	8202.36
P	Private Households with Employed Persons	AUT	c35	94.8129
AtB	Agriculture, Hunting, Forestry and Fishing	BEL	c1	2109.46
C	Mining and Quarrying	BEL	c2	186.576
15t16	Food, Beverages and Tobacco	BEL	c3	4808.12
17t18	Textiles and Textile Products	BEL	c4	1695.84
19	Leather, Leather and Footwear	BEL	c5	80.036
20	Wood and Products of Wood and Cork	BEL	c6	635.429
21t22	Pulp, Paper, Paper , Printing and Publishing	BEL	c7	2844.15
23	Coke, Refined Petroleum and Nuclear Fuel	BEL	c8	859.175
24	Chemicals and Chemical Products	BEL	c9	6331.11
25	Rubber and Plastics	BEL	c10	1569.07
26	Other Non-Metallic Mineral	BEL	c11	1915.65
27t28	Basic Metals and Fabricated Metal	BEL	c12	6295.61
29	Machinery, Nec	BEL	c13	2550.32
30t33	Electrical and Optical Equipment	BEL	c14	3057.34
34t35	Transport Equipment	BEL	c15	3616.96
36t37	Manufacturing, Nec; Recycling	BEL	c16	1214.35
E	Electricity, Gas and Water Supply	BEL	c17	2682.28
F	Construction	BEL	c18	11388.8
50	Sale, Mainte0ce and Repair of Motor Vehicles and Motorcycles; Retail Sale of Fuel	BEL	c19	3924.79
51	Wholesale Trade and Commission Trade, Except of Motor Vehicles and Motorcycles	BEL	c20	14507.1
52	Retail Trade, Except of Motor Vehicles and Motorcycles; Repair of Household Goods	BEL	c21	10186.3
H	Hotels and Restaurants	BEL	c22	4194.92
60	Inland Transport	BEL	c23	5645.32
61	Water Transport	BEL	c24	267.682
62	Air Transport	BEL	c25	407.875
63	Other Supporting and Auxiliary Transport Activities; Activities of Travel Agencies	BEL	c26	5316.4
64	Post and Telecommunications	BEL	c27	4714.29
J	Fi0cial Intermediation	BEL	c28	11536.2
70	Real Estate Activities	BEL	c29	1136.14
71t74	Renting of M&Eq and Other Business Activities	BEL	c30	34501.1
L	Public Admin and Defence; Compulsory Social Security	BEL	c31	22671.1
M	Education	BEL	c32	20580
N	Health and Social Work	BEL	c33	20114.3
O	Other Community, Social and Personal Services	BEL	c34	7027.42
P	Private Households with Employed Persons	BEL	c35	801.449
AtB	Agriculture, Hunting, Forestry and Fishing	BGR	c1	1542.14
C	Mining and Quarrying	BGR	c2	190.496
15t16	Food, Beverages and Tobacco	BGR	c3	362.589
17t18	Textiles and Textile Products	BGR	c4	368.444
19	Leather, Leather and Footwear	BGR	c5	37.251
20	Wood and Products of Wood and Cork	BGR	c6	46.5351
21t22	Pulp, Paper, Paper , Printing and Publishing	BGR	c7	121.823
23	Coke, Refined Petroleum and Nuclear Fuel	BGR	c8	60.3174
24	Chemicals and Chemical Products	BGR	c9	121.415
25	Rubber and Plastics	BGR	c10	51.1118
26	Other Non-Metallic Mineral	BGR	c11	100.646
27t28	Basic Metals and Fabricated Metal	BGR	c12	252.758
29	Machinery, Nec	BGR	c13	257.124
30t33	Electrical and Optical Equipment	BGR	c14	111.218
34t35	Transport Equipment	BGR	c15	60.0629
36t37	Manufacturing, Nec; Recycling	BGR	c16	81.4317
E	Electricity, Gas and Water Supply	BGR	c17	431.448
F	Construction	BGR	c18	489.117
50	Sale, Mainte0ce and Repair of Motor Vehicles and Motorcycles; Retail Sale of Fuel	BGR	c19	174.427
51	Wholesale Trade and Commission Trade, Except of Motor Vehicles and Motorcycles	BGR	c20	654.104
52	Retail Trade, Except of Motor Vehicles and Motorcycles; Repair of Household Goods	BGR	c21	387.246
H	Hotels and Restaurants	BGR	c22	303.107
60	Inland Transport	BGR	c23	483.97
61	Water Transport	BGR	c24	59.1219
62	Air Transport	BGR	c25	27.62
63	Other Supporting and Auxiliary Transport Activities; Activities of Travel Agencies	BGR	c26	143.264
64	Post and Telecommunications	BGR	c27	527.632
J	Fi0cial Intermediation	BGR	c28	431.944
70	Real Estate Activities	BGR	c29	512.142
71t74	Renting of M&Eq and Other Business Activities	BGR	c30	115.692
L	Public Admin and Defence; Compulsory Social Security	BGR	c31	1403.78
M	Education	BGR	c32	713.916
N	Health and Social Work	BGR	c33	570.517
O	Other Community, Social and Personal Services	BGR	c34	324.541
P	Private Households with Employed Persons	BGR	c35	0
AtB	Agriculture, Hunting, Forestry and Fishing	BRA	c1	51580.5
C	Mining and Quarrying	BRA	c2	4328.86
15t16	Food, Beverages and Tobacco	BRA	c3	10978.1
17t18	Textiles and Textile Products	BRA	c4	9077.47
19	Leather, Leather and Footwear	BRA	c5	2173.16
20	Wood and Products of Wood and Cork	BRA	c6	1628.26
21t22	Pulp, Paper, Paper , Printing and Publishing	BRA	c7	4778.27
23	Coke, Refined Petroleum and Nuclear Fuel	BRA	c8	1590.29
24	Chemicals and Chemical Products	BRA	c9	7556.01
25	Rubber and Plastics	BRA	c10	3286.13
26	Other Non-Metallic Mineral	BRA	c11	2585.52
27t28	Basic Metals and Fabricated Metal	BRA	c12	7409.15
29	Machinery, Nec	BRA	c13	5368.63
30t33	Electrical and Optical Equipment	BRA	c14	4905.82
34t35	Transport Equipment	BRA	c15	8421.62
36t37	Manufacturing, Nec; Recycling	BRA	c16	3164.15
E	Electricity, Gas and Water Supply	BRA	c17	6003.95
F	Construction	BRA	c18	20150.7
50	Sale, Mainte0ce and Repair of Motor Vehicles and Motorcycles; Retail Sale of Fuel	BRA	c19	5046.65
51	Wholesale Trade and Commission Trade, Except of Motor Vehicles and Motorcycles	BRA	c20	10945.3
52	Retail Trade, Except of Motor Vehicles and Motorcycles; Repair of Household Goods	BRA	c21	38239.3
H	Hotels and Restaurants	BRA	c22	11687.9
60	Inland Transport	BRA	c23	12454.8
61	Water Transport	BRA	c24	596.501
62	Air Transport	BRA	c25	1333.9
63	Other Supporting and Auxiliary Transport Activities; Activities of Travel Agencies	BRA	c26	4777.34
64	Post and Telecommunications	BRA	c27	3943.55
J	Fi0cial Intermediation	BRA	c28	20964.9
70	Real Estate Activities	BRA	c29	2090.52
71t74	Renting of M&Eq and Other Business Activities	BRA	c30	23661.1
L	Public Admin and Defence; Compulsory Social Security	BRA	c31	64925.5
M	Education	BRA	c32	31007.3
N	Health and Social Work	BRA	c33	20205.4
O	Other Community, Social and Personal Services	BRA	c34	35728.7
P	Private Households with Employed Persons	BRA	c35	0
AtB	Agriculture, Hunting, Forestry and Fishing	CAN	c1	8509.15
C	Mining and Quarrying	CAN	c2	13985.9
15t16	Food, Beverages and Tobacco	CAN	c3	9995.27
17t18	Textiles and Textile Products	CAN	c4	3374.42
19	Leather, Leather and Footwear	CAN	c5	158.411
20	Wood and Products of Wood and Cork	CAN	c6	5992.1
21t22	Pulp, Paper, Paper , Printing and Publishing	CAN	c7	12988
23	Coke, Refined Petroleum and Nuclear Fuel	CAN	c8	1567.26
24	Chemicals and Chemical Products	CAN	c9	5975.63
25	Rubber and Plastics	CAN	c10	5436.2
26	Other Non-Metallic Mineral	CAN	c11	2647.43
27t28	Basic Metals and Fabricated Metal	CAN	c12	13545.4
29	Machinery, Nec	CAN	c13	7244.14
30t33	Electrical and Optical Equipment	CAN	c14	6072.99
34t35	Transport Equipment	CAN	c15	14527.8
36t37	Manufacturing, Nec; Recycling	CAN	c16	5285.03
E	Electricity, Gas and Water Supply	CAN	c17	6655.14
F	Construction	CAN	c18	45725.1
50	Sale, Mainte0ce and Repair of Motor Vehicles and Motorcycles; Retail Sale of Fuel	CAN	c19	3404.85
51	Wholesale Trade and Commission Trade, Except of Motor Vehicles and Motorcycles	CAN	c20	35853.1
52	Retail Trade, Except of Motor Vehicles and Motorcycles; Repair of Household Goods	CAN	c21	44056.8
H	Hotels and Restaurants	CAN	c22	17965.4
60	Inland Transport	CAN	c23	18474.9
61	Water Transport	CAN	c24	745.238
62	Air Transport	CAN	c25	2245.9
63	Other Supporting and Auxiliary Transport Activities; Activities of Travel Agencies	CAN	c26	5025.8
64	Post and Telecommunications	CAN	c27	11279.6
J	Fi0cial Intermediation	CAN	c28	39579.1
70	Real Estate Activities	CAN	c29	3671.41
71t74	Renting of M&Eq and Other Business Activities	CAN	c30	52464.5
L	Public Admin and Defence; Compulsory Social Security	CAN	c31	58266.2
M	Education	CAN	c32	43399.3
N	Health and Social Work	CAN	c33	44334.3
O	Other Community, Social and Personal Services	CAN	c34	47998.4
P	Private Households with Employed Persons	CAN	c35	2290.29
AtB	Agriculture, Hunting, Forestry and Fishing	CHN	c1	507180
C	Mining and Quarrying	CHN	c2	42309.3
15t16	Food, Beverages and Tobacco	CHN	c3	26927.7
17t18	Textiles and Textile Products	CHN	c4	46513.1
19	Leather, Leather and Footwear	CHN	c5	15697.7
20	Wood and Products of Wood and Cork	CHN	c6	16768.8
21t22	Pulp, Paper, Paper , Printing and Publishing	CHN	c7	18185.9
23	Coke, Refined Petroleum and Nuclear Fuel	CHN	c8	7382.02
24	Chemicals and Chemical Products	CHN	c9	23519.1
25	Rubber and Plastics	CHN	c10	22267.2
26	Other Non-Metallic Mineral	CHN	c11	23351.8
27t28	Basic Metals and Fabricated Metal	CHN	c12	37572
29	Machinery, Nec	CHN	c13	29224.4
30t33	Electrical and Optical Equipment	CHN	c14	37664.7
34t35	Transport Equipment	CHN	c15	20071.5
36t37	Manufacturing, Nec; Recycling	CHN	c16	19438.1
E	Electricity, Gas and Water Supply	CHN	c17	20762.7
F	Construction	CHN	c18	100179
50	Sale, Mainte0ce and Repair of Motor Vehicles and Motorcycles; Retail Sale of Fuel	CHN	c19	0
51	Wholesale Trade and Commission Trade, Except of Motor Vehicles and Motorcycles	CHN	c20	33050.8
52	Retail Trade, Except of Motor Vehicles and Motorcycles; Repair of Household Goods	CHN	c21	88901.1
H	Hotels and Restaurants	CHN	c22	40631.9
60	Inland Transport	CHN	c23	39282.3
61	Water Transport	CHN	c24	8555.82
62	Air Transport	CHN	c25	1675.92
63	Other Supporting and Auxiliary Transport Activities; Activities of Travel Agencies	CHN	c26	5150.65
64	Post and Telecommunications	CHN	c27	13594.8
J	Fi0cial Intermediation	CHN	c28	20321.2
70	Real Estate Activities	CHN	c29	15187.6
71t74	Renting of M&Eq and Other Business Activities	CHN	c30	36361.4
L	Public Admin and Defence; Compulsory Social Security	CHN	c31	74304.8
M	Education	CHN	c32	55874
N	Health and Social Work	CHN	c33	26038.6
O	Other Community, Social and Personal Services	CHN	c34	224455
P	Private Households with Employed Persons	CHN	c35	0
AtB	Agriculture, Hunting, Forestry and Fishing	CYP	c1	351.212
C	Mining and Quarrying	CYP	c2	22.8794
15t16	Food, Beverages and Tobacco	CYP	c3	264.273
17t18	Textiles and Textile Products	CYP	c4	32.4044
19	Leather, Leather and Footwear	CYP	c5	4.6285
20	Wood and Products of Wood and Cork	CYP	c6	86.3609
21t22	Pulp, Paper, Paper , Printing and Publishing	CYP	c7	61.6999
23	Coke, Refined Petroleum and Nuclear Fuel	CYP	c8	0
24	Chemicals and Chemical Products	CYP	c9	36.6396
25	Rubber and Plastics	CYP	c10	26.2809
26	Other Non-Metallic Mineral	CYP	c11	120.49
27t28	Basic Metals and Fabricated Metal	CYP	c12	108.983
29	Machinery, Nec	CYP	c13	25.6274
30t33	Electrical and Optical Equipment	CYP	c14	11.3556
34t35	Transport Equipment	CYP	c15	9.0794
36t37	Manufacturing, Nec; Recycling	CYP	c16	58.6652
E	Electricity, Gas and Water Supply	CYP	c17	84.0812
F	Construction	CYP	c18	898.305
50	Sale, Mainte0ce and Repair of Motor Vehicles and Motorcycles; Retail Sale of Fuel	CYP	c19	264.2
51	Wholesale Trade and Commission Trade, Except of Motor Vehicles and Motorcycles	CYP	c20	511.817
52	Retail Trade, Except of Motor Vehicles and Motorcycles; Repair of Household Goods	CYP	c21	747.336
H	Hotels and Restaurants	CYP	c22	768.992
60	Inland Transport	CYP	c23	125.55
61	Water Transport	CYP	c24	97.8135
62	Air Transport	CYP	c25	62.7844
63	Other Supporting and Auxiliary Transport Activities; Activities of Travel Agencies	CYP	c26	228.224
64	Post and Telecommunications	CYP	c27	272.686
J	Fi0cial Intermediation	CYP	c28	856.967
70	Real Estate Activities	CYP	c29	519.953
71t74	Renting of M&Eq and Other Business Activities	CYP	c30	192.95
L	Public Admin and Defence; Compulsory Social Security	CYP	c31	1448.44
M	Education	CYP	c32	808.606
N	Health and Social Work	CYP	c33	483.756
O	Other Community, Social and Personal Services	CYP	c34	452.683
P	Private Households with Employed Persons	CYP	c35	124.354
AtB	Agriculture, Hunting, Forestry and Fishing	CZE	c1	2002.96
C	Mining and Quarrying	CZE	c2	706.208
15t16	Food, Beverages and Tobacco	CZE	c3	1625
17t18	Textiles and Textile Products	CZE	c4	819.59
19	Leather, Leather and Footwear	CZE	c5	87.6721
20	Wood and Products of Wood and Cork	CZE	c6	779.144
21t22	Pulp, Paper, Paper , Printing and Publishing	CZE	c7	940.699
23	Coke, Refined Petroleum and Nuclear Fuel	CZE	c8	59.4547
24	Chemicals and Chemical Products	CZE	c9	668.358
25	Rubber and Plastics	CZE	c10	957.208
26	Other Non-Metallic Mineral	CZE	c11	1075.3
27t28	Basic Metals and Fabricated Metal	CZE	c12	2946.17
29	Machinery, Nec	CZE	c13	2072.31
30t33	Electrical and Optical Equipment	CZE	c14	2421.2
34t35	Transport Equipment	CZE	c15	1880.84
36t37	Manufacturing, Nec; Recycling	CZE	c16	816.749
E	Electricity, Gas and Water Supply	CZE	c17	1094.68
F	Construction	CZE	c18	5444.65
50	Sale, Mainte0ce and Repair of Motor Vehicles and Motorcycles; Retail Sale of Fuel	CZE	c19	1275.3
51	Wholesale Trade and Commission Trade, Except of Motor Vehicles and Motorcycles	CZE	c20	4252.53
52	Retail Trade, Except of Motor Vehicles and Motorcycles; Repair of Household Goods	CZE	c21	3748.74
H	Hotels and Restaurants	CZE	c22	1686.13
60	Inland Transport	CZE	c23	2828.31
61	Water Transport	CZE	c24	8.55958
62	Air Transport	CZE	c25	198.705
63	Other Supporting and Auxiliary Transport Activities; Activities of Travel Agencies	CZE	c26	828.296
64	Post and Telecommunications	CZE	c27	1137
J	Fi0cial Intermediation	CZE	c28	2233.06
70	Real Estate Activities	CZE	c29	918.953
71t74	Renting of M&Eq and Other Business Activities	CZE	c30	7171.64
L	Public Admin and Defence; Compulsory Social Security	CZE	c31	5132.1
M	Education	CZE	c32	3727.51
N	Health and Social Work	CZE	c33	3449.73
O	Other Community, Social and Personal Services	CZE	c34	2176.41
P	Private Households with Employed Persons	CZE	c35	18.1787
AtB	Agriculture, Hunting, Forestry and Fishing	DEU	c1	24064.8
C	Mining and Quarrying	DEU	c2	6034.32
15t16	Food, Beverages and Tobacco	DEU	c3	33614.1
17t18	Textiles and Textile Products	DEU	c4	7054.05
19	Leather, Leather and Footwear	DEU	c5	807.421
20	Wood and Products of Wood and Cork	DEU	c6	6779.26
21t22	Pulp, Paper, Paper , Printing and Publishing	DEU	c7	23206.7
23	Coke, Refined Petroleum and Nuclear Fuel	DEU	c8	2077.65
24	Chemicals and Chemical Products	DEU	c9	34235.5
25	Rubber and Plastics	DEU	c10	18395.3
26	Other Non-Metallic Mineral	DEU	c11	12819.5
27t28	Basic Metals and Fabricated Metal	DEU	c12	56221
29	Machinery, Nec	DEU	c13	64378.4
30t33	Electrical and Optical Equipment	DEU	c14	64487.9
34t35	Transport Equipment	DEU	c15	73941.7
36t37	Manufacturing, Nec; Recycling	DEU	c16	12142.1
E	Electricity, Gas and Water Supply	DEU	c17	20676.9
F	Construction	DEU	c18	86171.9
50	Sale, Mainte0ce and Repair of Motor Vehicles and Motorcycles; Retail Sale of Fuel	DEU	c19	37546.5
51	Wholesale Trade and Commission Trade, Except of Motor Vehicles and Motorcycles	DEU	c20	84318
52	Retail Trade, Except of Motor Vehicles and Motorcycles; Repair of Household Goods	DEU	c21	97382.6
H	Hotels and Restaurants	DEU	c22	40036.9
60	Inland Transport	DEU	c23	33457.8
61	Water Transport	DEU	c24	1418.72
62	Air Transport	DEU	c25	4849.14
63	Other Supporting and Auxiliary Transport Activities; Activities of Travel Agencies	DEU	c26	26849.4
64	Post and Telecommunications	DEU	c27	19689.9
J	Fi0cial Intermediation	DEU	c28	80337.7
70	Real Estate Activities	DEU	c29	16850.8
71t74	Renting of M&Eq and Other Business Activities	DEU	c30	187664
L	Public Admin and Defence; Compulsory Social Security	DEU	c31	127247
M	Education	DEU	c32	109124
N	Health and Social Work	DEU	c33	137532
O	Other Community, Social and Personal Services	DEU	c34	77937.5
P	Private Households with Employed Persons	DEU	c35	8410.12
AtB	Agriculture, Hunting, Forestry and Fishing	DNK	c1	2939.4
C	Mining and Quarrying	DNK	c2	214.424
15t16	Food, Beverages and Tobacco	DNK	c3	3685.87
17t18	Textiles and Textile Products	DNK	c4	462.76
19	Leather, Leather and Footwear	DNK	c5	19.4072
20	Wood and Products of Wood and Cork	DNK	c6	725.459
21t22	Pulp, Paper, Paper , Printing and Publishing	DNK	c7	2236.38
23	Coke, Refined Petroleum and Nuclear Fuel	DNK	c8	57.2947
24	Chemicals and Chemical Products	DNK	c9	2227.02
25	Rubber and Plastics	DNK	c10	1138.78
26	Other Non-Metallic Mineral	DNK	c11	900.454
27t28	Basic Metals and Fabricated Metal	DNK	c12	2632.07
29	Machinery, Nec	DNK	c13	3537.05
30t33	Electrical and Optical Equipment	DNK	c14	2781.92
34t35	Transport Equipment	DNK	c15	770.751
36t37	Manufacturing, Nec; Recycling	DNK	c16	1286.85
E	Electricity, Gas and Water Supply	DNK	c17	831.859
F	Construction	DNK	c18	10578.4
50	Sale, Mainte0ce and Repair of Motor Vehicles and Motorcycles; Retail Sale of Fuel	DNK	c19	2868.33
51	Wholesale Trade and Commission Trade, Except of Motor Vehicles and Motorcycles	DNK	c20	11726.1
52	Retail Trade, Except of Motor Vehicles and Motorcycles; Repair of Household Goods	DNK	c21	7008.09
H	Hotels and Restaurants	DNK	c22	2817.71
60	Inland Transport	DNK	c23	3889
61	Water Transport	DNK	c24	834.544
62	Air Transport	DNK	c25	495.699
63	Other Supporting and Auxiliary Transport Activities; Activities of Travel Agencies	DNK	c26	2036.02
64	Post and Telecommunications	DNK	c27	2710.62
J	Fi0cial Intermediation	DNK	c28	6380.43
70	Real Estate Activities	DNK	c29	2088.79
71t74	Renting of M&Eq and Other Business Activities	DNK	c30	16756.2
L	Public Admin and Defence; Compulsory Social Security	DNK	c31	11646
M	Education	DNK	c32	11361.3
N	Health and Social Work	DNK	c33	21892
O	Other Community, Social and Personal Services	DNK	c34	6197.25
P	Private Households with Employed Persons	DNK	c35	335.917
AtB	Agriculture, Hunting, Forestry and Fishing	ESP	c1	15441.1
C	Mining and Quarrying	ESP	c2	1676.23
15t16	Food, Beverages and Tobacco	ESP	c3	13873.9
17t18	Textiles and Textile Products	ESP	c4	5114.92
19	Leather, Leather and Footwear	ESP	c5	1398.98
20	Wood and Products of Wood and Cork	ESP	c6	2742.7
21t22	Pulp, Paper, Paper , Printing and Publishing	ESP	c7	9224.52
23	Coke, Refined Petroleum and Nuclear Fuel	ESP	c8	686.743
24	Chemicals and Chemical Products	ESP	c9	8404.67
25	Rubber and Plastics	ESP	c10	4558.63
26	Other Non-Metallic Mineral	ESP	c11	7981.83
27t28	Basic Metals and Fabricated Metal	ESP	c12	16620.7
29	Machinery, Nec	ESP	c13	8099.14
30t33	Electrical and Optical Equipment	ESP	c14	6478.41
34t35	Transport Equipment	ESP	c15	11526.4
36t37	Manufacturing, Nec; Recycling	ESP	c16	5855.56
E	Electricity, Gas and Water Supply	ESP	c17	4469.6
F	Construction	ESP	c18	77246.7
50	Sale, Mainte0ce and Repair of Motor Vehicles and Motorcycles; Retail Sale of Fuel	ESP	c19	11057.7
51	Wholesale Trade and Commission Trade, Except of Motor Vehicles and Motorcycles	ESP	c20	22279.3
52	Retail Trade, Except of Motor Vehicles and Motorcycles; Repair of Household Goods	ESP	c21	39918.8
H	Hotels and Restaurants	ESP	c22	44320.6
60	Inland Transport	ESP	c23	16566.5
61	Water Transport	ESP	c24	421.75
62	Air Transport	ESP	c25	2401.11
63	Other Supporting and Auxiliary Transport Activities; Activities of Travel Agencies	ESP	c26	8747.85
64	Post and Telecommunications	ESP	c27	7582.98
J	Fi0cial Intermediation	ESP	c28	25050.4
70	Real Estate Activities	ESP	c29	11546.7
71t74	Renting of M&Eq and Other Business Activities	ESP	c30	58070.4
L	Public Admin and Defence; Compulsory Social Security	ESP	c31	46673.7
M	Education	ESP	c32	43030
N	Health and Social Work	ESP	c33	47789.9
O	Other Community, Social and Personal Services	ESP	c34	33168.8
P	Private Households with Employed Persons	ESP	c35	0
AtB	Agriculture, Hunting, Forestry and Fishing	EST	c1	264.365
C	Mining and Quarrying	EST	c2	65.0927
15t16	Food, Beverages and Tobacco	EST	c3	175.326
17t18	Textiles and Textile Products	EST	c4	157.167
19	Leather, Leather and Footwear	EST	c5	14.5489
20	Wood and Products of Wood and Cork	EST	c6	183.199
21t22	Pulp, Paper, Paper , Printing and Publishing	EST	c7	110.015
23	Coke, Refined Petroleum and Nuclear Fuel	EST	c8	7.69704
24	Chemicals and Chemical Products	EST	c9	36.7298
25	Rubber and Plastics	EST	c10	47.3639
26	Other Non-Metallic Mineral	EST	c11	71.7571
27t28	Basic Metals and Fabricated Metal	EST	c12	124.286
29	Machinery, Nec	EST	c13	64.8463
30t33	Electrical and Optical Equipment	EST	c14	163.645
34t35	Transport Equipment	EST	c15	68.2178
36t37	Manufacturing, Nec; Recycling	EST	c16	138.119
E	Electricity, Gas and Water Supply	EST	c17	114.54
F	Construction	EST	c18	561.44
50	Sale, Mainte0ce and Repair of Motor Vehicles and Motorcycles; Retail Sale of Fuel	EST	c19	167.183
51	Wholesale Trade and Commission Trade, Except of Motor Vehicles and Motorcycles	EST	c20	439.059
52	Retail Trade, Except of Motor Vehicles and Motorcycles; Repair of Household Goods	EST	c21	354.79
H	Hotels and Restaurants	EST	c22	148.364
60	Inland Transport	EST	c23	282.664
61	Water Transport	EST	c24	25.2684
62	Air Transport	EST	c25	20.6531
63	Other Supporting and Auxiliary Transport Activities; Activities of Travel Agencies	EST	c26	186.355
64	Post and Telecommunications	EST	c27	106.129
J	Fi0cial Intermediation	EST	c28	211.767
70	Real Estate Activities	EST	c29	125.555
71t74	Renting of M&Eq and Other Business Activities	EST	c30	653.819
L	Public Admin and Defence; Compulsory Social Security	EST	c31	553.214
M	Education	EST	c32	506.548
N	Health and Social Work	EST	c33	344.508
O	Other Community, Social and Personal Services	EST	c34	266.008
P	Private Households with Employed Persons	EST	c35	0
AtB	Agriculture, Hunting, Forestry and Fishing	FIN	c1	4378.63
C	Mining and Quarrying	FIN	c2	271.727
15t16	Food, Beverages and Tobacco	FIN	c3	1897.77
17t18	Textiles and Textile Products	FIN	c4	508.325
19	Leather, Leather and Footwear	FIN	c5	89.685
20	Wood and Products of Wood and Cork	FIN	c6	1305.56
21t22	Pulp, Paper, Paper , Printing and Publishing	FIN	c7	3815.05
23	Coke, Refined Petroleum and Nuclear Fuel	FIN	c8	165.465
24	Chemicals and Chemical Products	FIN	c9	1108.54
25	Rubber and Plastics	FIN	c10	814.603
26	Other Non-Metallic Mineral	FIN	c11	833.744
27t28	Basic Metals and Fabricated Metal	FIN	c12	3114.29
29	Machinery, Nec	FIN	c13	3504.88
30t33	Electrical and Optical Equipment	FIN	c14	4162.2
34t35	Transport Equipment	FIN	c15	1012.11
36t37	Manufacturing, Nec; Recycling	FIN	c16	724.768
E	Electricity, Gas and Water Supply	FIN	c17	929.343
F	Construction	FIN	c18	9627.26
50	Sale, Mainte0ce and Repair of Motor Vehicles and Motorcycles; Retail Sale of Fuel	FIN	c19	2036.63
51	Wholesale Trade and Commission Trade, Except of Motor Vehicles and Motorcycles	FIN	c20	5440.57
52	Retail Trade, Except of Motor Vehicles and Motorcycles; Repair of Household Goods	FIN	c21	4648.28
H	Hotels and Restaurants	FIN	c22	2699.25
60	Inland Transport	FIN	c23	3640.12
61	Water Transport	FIN	c24	579.805
62	Air Transport	FIN	c25	355.813
63	Other Supporting and Auxiliary Transport Activities; Activities of Travel Agencies	FIN	c26	1474
64	Post and Telecommunications	FIN	c27	1844.8
J	Fi0cial Intermediation	FIN	c28	2395.71
70	Real Estate Activities	FIN	c29	1596
71t74	Renting of M&Eq and Other Business Activities	FIN	c30	11996.4
L	Public Admin and Defence; Compulsory Social Security	FIN	c31	7580.3
M	Education	FIN	c32	7642.31
N	Health and Social Work	FIN	c33	13743.2
O	Other Community, Social and Personal Services	FIN	c34	4564.77
P	Private Households with Employed Persons	FIN	c35	151.78
AtB	Agriculture, Hunting, Forestry and Fishing	FRA	c1	25546.3
C	Mining and Quarrying	FRA	c2	1514.28
15t16	Food, Beverages and Tobacco	FRA	c3	22899.6
17t18	Textiles and Textile Products	FRA	c4	5991.63
19	Leather, Leather and Footwear	FRA	c5	1150.73
20	Wood and Products of Wood and Cork	FRA	c6	3162.42
21t22	Pulp, Paper, Paper , Printing and Publishing	FRA	c7	15686.3
23	Coke, Refined Petroleum and Nuclear Fuel	FRA	c8	1752.24
24	Chemicals and Chemical Products	FRA	c9	14294.4
25	Rubber and Plastics	FRA	c10	10026.4
26	Other Non-Metallic Mineral	FRA	c11	7111.05
27t28	Basic Metals and Fabricated Metal	FRA	c12	27991.4
29	Machinery, Nec	FRA	c13	17829.7
30t33	Electrical and Optical Equipment	FRA	c14	21606.6
34t35	Transport Equipment	FRA	c15	20176.1
36t37	Manufacturing, Nec; Recycling	FRA	c16	7137.39
E	Electricity, Gas and Water Supply	FRA	c17	12478.9
F	Construction	FRA	c18	72900.1
50	Sale, Mainte0ce and Repair of Motor Vehicles and Motorcycles; Retail Sale of Fuel	FRA	c19	20407.5
51	Wholesale Trade and Commission Trade, Except of Motor Vehicles and Motorcycles	FRA	c20	66957.3
52	Retail Trade, Except of Motor Vehicles and Motorcycles; Repair of Household Goods	FRA	c21	58287
H	Hotels and Restaurants	FRA	c22	35525
60	Inland Transport	FRA	c23	31329.9
61	Water Transport	FRA	c24	995.191
62	Air Transport	FRA	c25	4580.38
63	Other Supporting and Auxiliary Transport Activities; Activities of Travel Agencies	FRA	c26	19534.8
64	Post and Telecommunications	FRA	c27	21458.9
J	Fi0cial Intermediation	FRA	c28	59741.6
70	Real Estate Activities	FRA	c29	16237.4
71t74	Renting of M&Eq and Other Business Activities	FRA	c30	195802
L	Public Admin and Defence; Compulsory Social Security	FRA	c31	116551
M	Education	FRA	c32	94901.5
N	Health and Social Work	FRA	c33	122113
O	Other Community, Social and Personal Services	FRA	c34	43536.2
P	Private Households with Employed Persons	FRA	c35	10909.5
AtB	Agriculture, Hunting, Forestry and Fishing	GBR	c1	11940.6
C	Mining and Quarrying	GBR	c2	5930.08
15t16	Food, Beverages and Tobacco	GBR	c3	29721.5
17t18	Textiles and Textile Products	GBR	c4	6275.22
19	Leather, Leather and Footwear	GBR	c5	424.002
20	Wood and Products of Wood and Cork	GBR	c6	3705.58
21t22	Pulp, Paper, Paper , Printing and Publishing	GBR	c7	27942.7
23	Coke, Refined Petroleum and Nuclear Fuel	GBR	c8	4691.63
24	Chemicals and Chemical Products	GBR	c9	21085.7
25	Rubber and Plastics	GBR	c10	12319.7
26	Other Non-Metallic Mineral	GBR	c11	8054.06
27t28	Basic Metals and Fabricated Metal	GBR	c12	25593.9
29	Machinery, Nec	GBR	c13	18719.2
30t33	Electrical and Optical Equipment	GBR	c14	23148.5
34t35	Transport Equipment	GBR	c15	27282
36t37	Manufacturing, Nec; Recycling	GBR	c16	8765.98
E	Electricity, Gas and Water Supply	GBR	c17	10172.1
F	Construction	GBR	c18	101815
50	Sale, Mainte0ce and Repair of Motor Vehicles and Motorcycles; Retail Sale of Fuel	GBR	c19	32805.4
51	Wholesale Trade and Commission Trade, Except of Motor Vehicles and Motorcycles	GBR	c20	58844.8
52	Retail Trade, Except of Motor Vehicles and Motorcycles; Repair of Household Goods	GBR	c21	79513.1
H	Hotels and Restaurants	GBR	c22	47330.3
60	Inland Transport	GBR	c23	32796
61	Water Transport	GBR	c24	5002.45
62	Air Transport	GBR	c25	7818.27
63	Other Supporting and Auxiliary Transport Activities; Activities of Travel Agencies	GBR	c26	26032.3
64	Post and Telecommunications	GBR	c27	44005.4
J	Fi0cial Intermediation	GBR	c28	83608.9
70	Real Estate Activities	GBR	c29	83599.1
71t74	Renting of M&Eq and Other Business Activities	GBR	c30	151332
L	Public Admin and Defence; Compulsory Social Security	GBR	c31	100174
M	Education	GBR	c32	120792
N	Health and Social Work	GBR	c33	132164
O	Other Community, Social and Personal Services	GBR	c34	63142.3
P	Private Households with Employed Persons	GBR	c35	9677.25
AtB	Agriculture, Hunting, Forestry and Fishing	GRC	c1	9299.86
C	Mining and Quarrying	GRC	c2	594.901
15t16	Food, Beverages and Tobacco	GRC	c3	3194.63
17t18	Textiles and Textile Products	GRC	c4	1221.2
19	Leather, Leather and Footwear	GRC	c5	222.94
20	Wood and Products of Wood and Cork	GRC	c6	406.917
21t22	Pulp, Paper, Paper , Printing and Publishing	GRC	c7	1216.81
23	Coke, Refined Petroleum and Nuclear Fuel	GRC	c8	359.925
24	Chemicals and Chemical Products	GRC	c9	959.893
25	Rubber and Plastics	GRC	c10	343.109
26	Other Non-Metallic Mineral	GRC	c11	887.488
27t28	Basic Metals and Fabricated Metal	GRC	c12	1658.12
29	Machinery, Nec	GRC	c13	619.197
30t33	Electrical and Optical Equipment	GRC	c14	600.478
34t35	Transport Equipment	GRC	c15	714.255
36t37	Manufacturing, Nec; Recycling	GRC	c16	703.765
E	Electricity, Gas and Water Supply	GRC	c17	1532.1
F	Construction	GRC	c18	7625.46
50	Sale, Mainte0ce and Repair of Motor Vehicles and Motorcycles; Retail Sale of Fuel	GRC	c19	2444.93
51	Wholesale Trade and Commission Trade, Except of Motor Vehicles and Motorcycles	GRC	c20	8200.6
52	Retail Trade, Except of Motor Vehicles and Motorcycles; Repair of Household Goods	GRC	c21	10847.7
H	Hotels and Restaurants	GRC	c22	5695.59
60	Inland Transport	GRC	c23	4212.02
61	Water Transport	GRC	c24	806.09
62	Air Transport	GRC	c25	204.737
63	Other Supporting and Auxiliary Transport Activities; Activities of Travel Agencies	GRC	c26	1564.13
64	Post and Telecommunications	GRC	c27	1760.63
J	Fi0cial Intermediation	GRC	c28	5689.51
70	Real Estate Activities	GRC	c29	147.426
71t74	Renting of M&Eq and Other Business Activities	GRC	c30	10571
L	Public Admin and Defence; Compulsory Social Security	GRC	c31	14763.7
M	Education	GRC	c32	10351.5
N	Health and Social Work	GRC	c33	6341.31
O	Other Community, Social and Personal Services	GRC	c34	5531.75
P	Private Households with Employed Persons	GRC	c35	1639.25
AtB	Agriculture, Hunting, Forestry and Fishing	HUN	c1	2914.72
C	Mining and Quarrying	HUN	c2	118.131
15t16	Food, Beverages and Tobacco	HUN	c3	1599.8
17t18	Textiles and Textile Products	HUN	c4	520.083
19	Leather, Leather and Footwear	HUN	c5	109.215
20	Wood and Products of Wood and Cork	HUN	c6	247.793
21t22	Pulp, Paper, Paper , Printing and Publishing	HUN	c7	762.748
23	Coke, Refined Petroleum and Nuclear Fuel	HUN	c8	387.086
24	Chemicals and Chemical Products	HUN	c9	769.201
25	Rubber and Plastics	HUN	c10	593.629
26	Other Non-Metallic Mineral	HUN	c11	441.063
27t28	Basic Metals and Fabricated Metal	HUN	c12	1223.94
29	Machinery, Nec	HUN	c13	998.907
30t33	Electrical and Optical Equipment	HUN	c14	2229.88
34t35	Transport Equipment	HUN	c15	1056.37
36t37	Manufacturing, Nec; Recycling	HUN	c16	287.839
E	Electricity, Gas and Water Supply	HUN	c17	1425.85
F	Construction	HUN	c18	2918.23
50	Sale, Mainte0ce and Repair of Motor Vehicles and Motorcycles; Retail Sale of Fuel	HUN	c19	1004.97
51	Wholesale Trade and Commission Trade, Except of Motor Vehicles and Motorcycles	HUN	c20	2919.89
52	Retail Trade, Except of Motor Vehicles and Motorcycles; Repair of Household Goods	HUN	c21	3238.59
H	Hotels and Restaurants	HUN	c22	1327.45
60	Inland Transport	HUN	c23	2527.98
61	Water Transport	HUN	c24	22.1599
62	Air Transport	HUN	c25	173.662
63	Other Supporting and Auxiliary Transport Activities; Activities of Travel Agencies	HUN	c26	709.465
64	Post and Telecommunications	HUN	c27	1437.6
J	Fi0cial Intermediation	HUN	c28	2325.33
70	Real Estate Activities	HUN	c29	1140.14
71t74	Renting of M&Eq and Other Business Activities	HUN	c30	5757.58
L	Public Admin and Defence; Compulsory Social Security	HUN	c31	6251.97
M	Education	HUN	c32	4575.97
N	Health and Social Work	HUN	c33	3962.58
O	Other Community, Social and Personal Services	HUN	c34	2268.13
P	Private Households with Employed Persons	HUN	c35	0
AtB	Agriculture, Hunting, Forestry and Fishing	IDN	c1	19531.9
C	Mining and Quarrying	IDN	c2	6114.99
15t16	Food, Beverages and Tobacco	IDN	c3	5013.39
17t18	Textiles and Textile Products	IDN	c4	2068.71
19	Leather, Leather and Footwear	IDN	c5	707.97
20	Wood and Products of Wood and Cork	IDN	c6	1049.35
21t22	Pulp, Paper, Paper , Printing and Publishing	IDN	c7	1144.63
23	Coke, Refined Petroleum and Nuclear Fuel	IDN	c8	2614.41
24	Chemicals and Chemical Products	IDN	c9	2016.65
25	Rubber and Plastics	IDN	c10	1177.6
26	Other Non-Metallic Mineral	IDN	c11	898.136
27t28	Basic Metals and Fabricated Metal	IDN	c12	650.511
29	Machinery, Nec	IDN	c13	597.506
30t33	Electrical and Optical Equipment	IDN	c14	1374.51
34t35	Transport Equipment	IDN	c15	3922.68
36t37	Manufacturing, Nec; Recycling	IDN	c16	521.276
E	Electricity, Gas and Water Supply	IDN	c17	910.06
F	Construction	IDN	c18	7690.9
50	Sale, Mainte0ce and Repair of Motor Vehicles and Motorcycles; Retail Sale of Fuel	IDN	c19	0
51	Wholesale Trade and Commission Trade, Except of Motor Vehicles and Motorcycles	IDN	c20	13951.5
52	Retail Trade, Except of Motor Vehicles and Motorcycles; Repair of Household Goods	IDN	c21	9365.64
H	Hotels and Restaurants	IDN	c22	6458.51
60	Inland Transport	IDN	c23	3998.88
61	Water Transport	IDN	c24	1405.72
62	Air Transport	IDN	c25	810.888
63	Other Supporting and Auxiliary Transport Activities; Activities of Travel Agencies	IDN	c26	718.274
64	Post and Telecommunications	IDN	c27	3244.42
J	Fi0cial Intermediation	IDN	c28	1422.54
70	Real Estate Activities	IDN	c29	3341.97
71t74	Renting of M&Eq and Other Business Activities	IDN	c30	3754.66
L	Public Admin and Defence; Compulsory Social Security	IDN	c31	7417.79
M	Education	IDN	c32	2515.84
N	Health and Social Work	IDN	c33	867.456
O	Other Community, Social and Personal Services	IDN	c34	12413.3
P	Private Households with Employed Persons	IDN	c35	0
AtB	Agriculture, Hunting, Forestry and Fishing	IND	c1	461016
C	Mining and Quarrying	IND	c2	6295.22
15t16	Food, Beverages and Tobacco	IND	c3	18579.6
17t18	Textiles and Textile Products	IND	c4	28208.3
19	Leather, Leather and Footwear	IND	c5	1413.47
20	Wood and Products of Wood and Cork	IND	c6	9539.43
21t22	Pulp, Paper, Paper , Printing and Publishing	IND	c7	3147.49
23	Coke, Refined Petroleum and Nuclear Fuel	IND	c8	451.492
24	Chemicals and Chemical Products	IND	c9	3722.01
25	Rubber and Plastics	IND	c10	1520.8
26	Other Non-Metallic Mineral	IND	c11	8237.07
27t28	Basic Metals and Fabricated Metal	IND	c12	6800.2
29	Machinery, Nec	IND	c13	3355.65
30t33	Electrical and Optical Equipment	IND	c14	3267.43
34t35	Transport Equipment	IND	c15	2201.65
36t37	Manufacturing, Nec; Recycling	IND	c16	8979.84
E	Electricity, Gas and Water Supply	IND	c17	5837.61
F	Construction	IND	c18	49845.1
50	Sale, Mainte0ce and Repair of Motor Vehicles and Motorcycles; Retail Sale of Fuel	IND	c19	5032.65
51	Wholesale Trade and Commission Trade, Except of Motor Vehicles and Motorcycles	IND	c20	13270
52	Retail Trade, Except of Motor Vehicles and Motorcycles; Repair of Household Goods	IND	c21	68966
H	Hotels and Restaurants	IND	c22	12640.2
60	Inland Transport	IND	c23	31585.9
61	Water Transport	IND	c24	739.743
62	Air Transport	IND	c25	572.287
63	Other Supporting and Auxiliary Transport Activities; Activities of Travel Agencies	IND	c26	1882.22
64	Post and Telecommunications	IND	c27	5922.4
J	Fi0cial Intermediation	IND	c28	18840.3
70	Real Estate Activities	IND	c29	8630.79
71t74	Renting of M&Eq and Other Business Activities	IND	c30	15663.3
L	Public Admin and Defence; Compulsory Social Security	IND	c31	39197.3
M	Education	IND	c32	19629.9
N	Health and Social Work	IND	c33	7867.61
O	Other Community, Social and Personal Services	IND	c34	20780.3
P	Private Households with Employed Persons	IND	c35	8381.52
AtB	Agriculture, Hunting, Forestry and Fishing	IRL	c1	3610.75
C	Mining and Quarrying	IRL	c2	419.508
15t16	Food, Beverages and Tobacco	IRL	c3	2523.75
17t18	Textiles and Textile Products	IRL	c4	256.566
19	Leather, Leather and Footwear	IRL	c5	13.9894
20	Wood and Products of Wood and Cork	IRL	c6	368.667
21t22	Pulp, Paper, Paper , Printing and Publishing	IRL	c7	1449.98
23	Coke, Refined Petroleum and Nuclear Fuel	IRL	c8	421.886
24	Chemicals and Chemical Products	IRL	c9	2062.88
25	Rubber and Plastics	IRL	c10	496.883
26	Other Non-Metallic Mineral	IRL	c11	643.24
27t28	Basic Metals and Fabricated Metal	IRL	c12	938.928
29	Machinery, Nec	IRL	c13	637.991
30t33	Electrical and Optical Equipment	IRL	c14	3097.77
34t35	Transport Equipment	IRL	c15	510.879
36t37	Manufacturing, Nec; Recycling	IRL	c16	185.834
E	Electricity, Gas and Water Supply	IRL	c17	908.725
F	Construction	IRL	c18	15658.6
50	Sale, Mainte0ce and Repair of Motor Vehicles and Motorcycles; Retail Sale of Fuel	IRL	c19	1267.12
51	Wholesale Trade and Commission Trade, Except of Motor Vehicles and Motorcycles	IRL	c20	4509.93
52	Retail Trade, Except of Motor Vehicles and Motorcycles; Repair of Household Goods	IRL	c21	4807.94
H	Hotels and Restaurants	IRL	c22	3338.91
60	Inland Transport	IRL	c23	1055.77
61	Water Transport	IRL	c24	190.41
62	Air Transport	IRL	c25	984.542
63	Other Supporting and Auxiliary Transport Activities; Activities of Travel Agencies	IRL	c26	1116.98
64	Post and Telecommunications	IRL	c27	3414.24
J	Fi0cial Intermediation	IRL	c28	6338.07
70	Real Estate Activities	IRL	c29	645.034
71t74	Renting of M&Eq and Other Business Activities	IRL	c30	8510.84
L	Public Admin and Defence; Compulsory Social Security	IRL	c31	6065.7
M	Education	IRL	c32	7631.3
N	Health and Social Work	IRL	c33	10808.1
O	Other Community, Social and Personal Services	IRL	c34	3342.61
P	Private Households with Employed Persons	IRL	c35	171.447
AtB	Agriculture, Hunting, Forestry and Fishing	ITA	c1	28090.6
C	Mining and Quarrying	ITA	c2	2114.23
15t16	Food, Beverages and Tobacco	ITA	c3	21277
17t18	Textiles and Textile Products	ITA	c4	19185.7
19	Leather, Leather and Footwear	ITA	c5	5765.72
20	Wood and Products of Wood and Cork	ITA	c6	5967.1
21t22	Pulp, Paper, Paper , Printing and Publishing	ITA	c7	13193.9
23	Coke, Refined Petroleum and Nuclear Fuel	ITA	c8	1697.07
24	Chemicals and Chemical Products	ITA	c9	12917.2
25	Rubber and Plastics	ITA	c10	8574.54
26	Other Non-Metallic Mineral	ITA	c11	11204
27t28	Basic Metals and Fabricated Metal	ITA	c12	35649.2
29	Machinery, Nec	ITA	c13	30376.6
30t33	Electrical and Optical Equipment	ITA	c14	21899
34t35	Transport Equipment	ITA	c15	12424.5
36t37	Manufacturing, Nec; Recycling	ITA	c16	11620.2
E	Electricity, Gas and Water Supply	ITA	c17	7789.66
F	Construction	ITA	c18	67371.4
50	Sale, Mainte0ce and Repair of Motor Vehicles and Motorcycles; Retail Sale of Fuel	ITA	c19	22715.3
51	Wholesale Trade and Commission Trade, Except of Motor Vehicles and Motorcycles	ITA	c20	59998.5
52	Retail Trade, Except of Motor Vehicles and Motorcycles; Repair of Household Goods	ITA	c21	67514.8
H	Hotels and Restaurants	ITA	c22	49040.1
60	Inland Transport	ITA	c23	36788.8
61	Water Transport	ITA	c24	1870.25
62	Air Transport	ITA	c25	1657.31
63	Other Supporting and Auxiliary Transport Activities; Activities of Travel Agencies	ITA	c26	17955.1
64	Post and Telecommunications	ITA	c27	13824.8
J	Fi0cial Intermediation	ITA	c28	47194.9
70	Real Estate Activities	ITA	c29	4145.99
71t74	Renting of M&Eq and Other Business Activities	ITA	c30	115699
L	Public Admin and Defence; Compulsory Social Security	ITA	c31	76858.5
M	Education	ITA	c32	74176.3
N	Health and Social Work	ITA	c33	74041.6
O	Other Community, Social and Personal Services	ITA	c34	33825.6
P	Private Households with Employed Persons	ITA	c35	14873
AtB	Agriculture, Hunting, Forestry and Fishing	JPN	c1	31353.3
C	Mining and Quarrying	JPN	c2	4557.3
15t16	Food, Beverages and Tobacco	JPN	c3	58191.9
17t18	Textiles and Textile Products	JPN	c4	17264
19	Leather, Leather and Footwear	JPN	c5	1402.62
20	Wood and Products of Wood and Cork	JPN	c6	11621.9
21t22	Pulp, Paper, Paper , Printing and Publishing	JPN	c7	30460.7
23	Coke, Refined Petroleum and Nuclear Fuel	JPN	c8	2260.96
24	Chemicals and Chemical Products	JPN	c9	26595.4
25	Rubber and Plastics	JPN	c10	29660.1
26	Other Non-Metallic Mineral	JPN	c11	15053.5
27t28	Basic Metals and Fabricated Metal	JPN	c12	76954.1
29	Machinery, Nec	JPN	c13	60044
30t33	Electrical and Optical Equipment	JPN	c14	80539.9
34t35	Transport Equipment	JPN	c15	63979.7
36t37	Manufacturing, Nec; Recycling	JPN	c16	9947.64
E	Electricity, Gas and Water Supply	JPN	c17	22486.8
F	Construction	JPN	c18	240303
50	Sale, Mainte0ce and Repair of Motor Vehicles and Motorcycles; Retail Sale of Fuel	JPN	c19	45068.6
51	Wholesale Trade and Commission Trade, Except of Motor Vehicles and Motorcycles	JPN	c20	182059
52	Retail Trade, Except of Motor Vehicles and Motorcycles; Repair of Household Goods	JPN	c21	157359
H	Hotels and Restaurants	JPN	c22	85066.3
60	Inland Transport	JPN	c23	87815.9
61	Water Transport	JPN	c24	11007.1
62	Air Transport	JPN	c25	6132.76
63	Other Supporting and Auxiliary Transport Activities; Activities of Travel Agencies	JPN	c26	46823
64	Post and Telecommunications	JPN	c27	17918.7
J	Fi0cial Intermediation	JPN	c28	102661
70	Real Estate Activities	JPN	c29	25619.1
71t74	Renting of M&Eq and Other Business Activities	JPN	c30	291022
L	Public Admin and Defence; Compulsory Social Security	JPN	c31	259082
M	Education	JPN	c32	153821
N	Health and Social Work	JPN	c33	129308
O	Other Community, Social and Personal Services	JPN	c34	153140
P	Private Households with Employed Persons	JPN	c35	0
AtB	Agriculture, Hunting, Forestry and Fishing	KOR	c1	33220.2
C	Mining and Quarrying	KOR	c2	531.678
15t16	Food, Beverages and Tobacco	KOR	c3	5842.66
17t18	Textiles and Textile Products	KOR	c4	7471.65
19	Leather, Leather and Footwear	KOR	c5	988.379
20	Wood and Products of Wood and Cork	KOR	c6	954.394
21t22	Pulp, Paper, Paper , Printing and Publishing	KOR	c7	7543.67
23	Coke, Refined Petroleum and Nuclear Fuel	KOR	c8	2000.1
24	Chemicals and Chemical Products	KOR	c9	8591.08
25	Rubber and Plastics	KOR	c10	6643.23
26	Other Non-Metallic Mineral	KOR	c11	4849.1
27t28	Basic Metals and Fabricated Metal	KOR	c12	16368.9
29	Machinery, Nec	KOR	c13	14765.6
30t33	Electrical and Optical Equipment	KOR	c14	25755.7
34t35	Transport Equipment	KOR	c15	22431.4
36t37	Manufacturing, Nec; Recycling	KOR	c16	2764.21
E	Electricity, Gas and Water Supply	KOR	c17	5691.64
F	Construction	KOR	c18	57584.9
50	Sale, Mainte0ce and Repair of Motor Vehicles and Motorcycles; Retail Sale of Fuel	KOR	c19	2701.9
51	Wholesale Trade and Commission Trade, Except of Motor Vehicles and Motorcycles	KOR	c20	17310.6
52	Retail Trade, Except of Motor Vehicles and Motorcycles; Repair of Household Goods	KOR	c21	23122.6
H	Hotels and Restaurants	KOR	c22	18539.9
60	Inland Transport	KOR	c23	12494.1
61	Water Transport	KOR	c24	7735.38
62	Air Transport	KOR	c25	3264.89
63	Other Supporting and Auxiliary Transport Activities; Activities of Travel Agencies	KOR	c26	4516.71
64	Post and Telecommunications	KOR	c27	10751.6
J	Fi0cial Intermediation	KOR	c28	27030.8
70	Real Estate Activities	KOR	c29	8436.79
71t74	Renting of M&Eq and Other Business Activities	KOR	c30	43705.4
L	Public Admin and Defence; Compulsory Social Security	KOR	c31	50042.4
M	Education	KOR	c32	58295.3
N	Health and Social Work	KOR	c33	28676.6
O	Other Community, Social and Personal Services	KOR	c34	25983.9
P	Private Households with Employed Persons	KOR	c35	0
AtB	Agriculture, Hunting, Forestry and Fishing	LTU	c1	923.67
C	Mining and Quarrying	LTU	c2	36.8793
15t16	Food, Beverages and Tobacco	LTU	c3	470.896
17t18	Textiles and Textile Products	LTU	c4	376.393
19	Leather, Leather and Footwear	LTU	c5	15.9306
20	Wood and Products of Wood and Cork	LTU	c6	220.328
21t22	Pulp, Paper, Paper , Printing and Publishing	LTU	c7	146.872
23	Coke, Refined Petroleum and Nuclear Fuel	LTU	c8	101.981
24	Chemicals and Chemical Products	LTU	c9	100.328
25	Rubber and Plastics	LTU	c10	87.9943
26	Other Non-Metallic Mineral	LTU	c11	124.229
27t28	Basic Metals and Fabricated Metal	LTU	c12	169.634
29	Machinery, Nec	LTU	c13	107.499
30t33	Electrical and Optical Equipment	LTU	c14	200.458
34t35	Transport Equipment	LTU	c15	108.972
36t37	Manufacturing, Nec; Recycling	LTU	c16	222.976
E	Electricity, Gas and Water Supply	LTU	c17	311.072
F	Construction	LTU	c18	1042.43
50	Sale, Mainte0ce and Repair of Motor Vehicles and Motorcycles; Retail Sale of Fuel	LTU	c19	357.647
51	Wholesale Trade and Commission Trade, Except of Motor Vehicles and Motorcycles	LTU	c20	772.413
52	Retail Trade, Except of Motor Vehicles and Motorcycles; Repair of Household Goods	LTU	c21	947.437
H	Hotels and Restaurants	LTU	c22	196.927
60	Inland Transport	LTU	c23	507.955
61	Water Transport	LTU	c24	38.4986
62	Air Transport	LTU	c25	24.3337
63	Other Supporting and Auxiliary Transport Activities; Activities of Travel Agencies	LTU	c26	177.015
64	Post and Telecommunications	LTU	c27	183.286
J	Fi0cial Intermediation	LTU	c28	245.19
70	Real Estate Activities	LTU	c29	177.283
71t74	Renting of M&Eq and Other Business Activities	LTU	c30	571.533
L	Public Admin and Defence; Compulsory Social Security	LTU	c31	1045.85
M	Education	LTU	c32	1020.49
N	Health and Social Work	LTU	c33	665.723
O	Other Community, Social and Personal Services	LTU	c34	388.102
P	Private Households with Employed Persons	LTU	c35	38.524
AtB	Agriculture, Hunting, Forestry and Fishing	LUX	c1	172.768
C	Mining and Quarrying	LUX	c2	17.293
15t16	Food, Beverages and Tobacco	LUX	c3	184.731
17t18	Textiles and Textile Products	LUX	c4	101.021
19	Leather, Leather and Footwear	LUX	c5	0
20	Wood and Products of Wood and Cork	LUX	c6	27.1906
21t22	Pulp, Paper, Paper , Printing and Publishing	LUX	c7	181.96
23	Coke, Refined Petroleum and Nuclear Fuel	LUX	c8	0
24	Chemicals and Chemical Products	LUX	c9	81.3693
25	Rubber and Plastics	LUX	c10	266.113
26	Other Non-Metallic Mineral	LUX	c11	162.728
27t28	Basic Metals and Fabricated Metal	LUX	c12	688.968
29	Machinery, Nec	LUX	c13	176.787
30t33	Electrical and Optical Equipment	LUX	c14	157.638
34t35	Transport Equipment	LUX	c15	18.0394
36t37	Manufacturing, Nec; Recycling	LUX	c16	25.7706
E	Electricity, Gas and Water Supply	LUX	c17	136.764
F	Construction	LUX	c18	1413.5
50	Sale, Mainte0ce and Repair of Motor Vehicles and Motorcycles; Retail Sale of Fuel	LUX	c19	334.342
51	Wholesale Trade and Commission Trade, Except of Motor Vehicles and Motorcycles	LUX	c20	849.669
52	Retail Trade, Except of Motor Vehicles and Motorcycles; Repair of Household Goods	LUX	c21	653.538
H	Hotels and Restaurants	LUX	c22	507.162
60	Inland Transport	LUX	c23	766.041
61	Water Transport	LUX	c24	8.08665
62	Air Transport	LUX	c25	307.79
63	Other Supporting and Auxiliary Transport Activities; Activities of Travel Agencies	LUX	c26	160.528
64	Post and Telecommunications	LUX	c27	308.526
J	Fi0cial Intermediation	LUX	c28	3488.33
70	Real Estate Activities	LUX	c29	142.675
71t74	Renting of M&Eq and Other Business Activities	LUX	c30	2313.36
L	Public Admin and Defence; Compulsory Social Security	LUX	c31	1460.7
M	Education	LUX	c32	1229.75
N	Health and Social Work	LUX	c33	1258.18
O	Other Community, Social and Personal Services	LUX	c34	621.693
P	Private Households with Employed Persons	LUX	c35	137.597
AtB	Agriculture, Hunting, Forestry and Fishing	LVA	c1	446.909
C	Mining and Quarrying	LVA	c2	20.2192
15t16	Food, Beverages and Tobacco	LVA	c3	225.031
17t18	Textiles and Textile Products	LVA	c4	109.551
19	Leather, Leather and Footwear	LVA	c5	2.30569
20	Wood and Products of Wood and Cork	LVA	c6	193.062
21t22	Pulp, Paper, Paper , Printing and Publishing	LVA	c7	104.288
23	Coke, Refined Petroleum and Nuclear Fuel	LVA	c8	0.177362
24	Chemicals and Chemical Products	LVA	c9	40.6475
25	Rubber and Plastics	LVA	c10	29.4822
26	Other Non-Metallic Mineral	LVA	c11	48.9115
27t28	Basic Metals and Fabricated Metal	LVA	c12	92.8917
29	Machinery, Nec	LVA	c13	52.1441
30t33	Electrical and Optical Equipment	LVA	c14	40.7523
34t35	Transport Equipment	LVA	c15	53.0018
36t37	Manufacturing, Nec; Recycling	LVA	c16	71.8246
E	Electricity, Gas and Water Supply	LVA	c17	175.982
F	Construction	LVA	c18	685.122
50	Sale, Mainte0ce and Repair of Motor Vehicles and Motorcycles; Retail Sale of Fuel	LVA	c19	128.305
51	Wholesale Trade and Commission Trade, Except of Motor Vehicles and Motorcycles	LVA	c20	492.151
52	Retail Trade, Except of Motor Vehicles and Motorcycles; Repair of Household Goods	LVA	c21	457.136
H	Hotels and Restaurants	LVA	c22	143.027
60	Inland Transport	LVA	c23	371.117
61	Water Transport	LVA	c24	10.3336
62	Air Transport	LVA	c25	27.2669
63	Other Supporting and Auxiliary Transport Activities; Activities of Travel Agencies	LVA	c26	180.524
64	Post and Telecommunications	LVA	c27	147.742
J	Fi0cial Intermediation	LVA	c28	293.353
70	Real Estate Activities	LVA	c29	171.713
71t74	Renting of M&Eq and Other Business Activities	LVA	c30	465.858
L	Public Admin and Defence; Compulsory Social Security	LVA	c31	705.646
M	Education	LVA	c32	627.994
N	Health and Social Work	LVA	c33	381.218
O	Other Community, Social and Personal Services	LVA	c34	382.702
P	Private Households with Employed Persons	LVA	c35	0
AtB	Agriculture, Hunting, Forestry and Fishing	MEX	c1	12189.3
C	Mining and Quarrying	MEX	c2	3639.08
15t16	Food, Beverages and Tobacco	MEX	c3	9784.12
17t18	Textiles and Textile Products	MEX	c4	3319.94
19	Leather, Leather and Footwear	MEX	c5	856.577
20	Wood and Products of Wood and Cork	MEX	c6	571.783
21t22	Pulp, Paper, Paper , Printing and Publishing	MEX	c7	2423.04
23	Coke, Refined Petroleum and Nuclear Fuel	MEX	c8	1683.57
24	Chemicals and Chemical Products	MEX	c9	4610.92
25	Rubber and Plastics	MEX	c10	1811.21
26	Other Non-Metallic Mineral	MEX	c11	2471.16
27t28	Basic Metals and Fabricated Metal	MEX	c12	4056.72
29	Machinery, Nec	MEX	c13	2545.07
30t33	Electrical and Optical Equipment	MEX	c14	5756.84
34t35	Transport Equipment	MEX	c15	7780.6
36t37	Manufacturing, Nec; Recycling	MEX	c16	2396.06
E	Electricity, Gas and Water Supply	MEX	c17	3838.14
F	Construction	MEX	c18	23546.7
50	Sale, Mainte0ce and Repair of Motor Vehicles and Motorcycles; Retail Sale of Fuel	MEX	c19	2583.34
51	Wholesale Trade and Commission Trade, Except of Motor Vehicles and Motorcycles	MEX	c20	16616.8
52	Retail Trade, Except of Motor Vehicles and Motorcycles; Repair of Household Goods	MEX	c21	18098.1
H	Hotels and Restaurants	MEX	c22	8674.52
60	Inland Transport	MEX	c23	16531.6
61	Water Transport	MEX	c24	298.326
62	Air Transport	MEX	c25	1097.81
63	Other Supporting and Auxiliary Transport Activities; Activities of Travel Agencies	MEX	c26	1321.71
64	Post and Telecommunications	MEX	c27	5500.39
J	Fi0cial Intermediation	MEX	c28	8104.56
70	Real Estate Activities	MEX	c29	929.354
71t74	Renting of M&Eq and Other Business Activities	MEX	c30	20137.6
L	Public Admin and Defence; Compulsory Social Security	MEX	c31	31960.6
M	Education	MEX	c32	31235.9
N	Health and Social Work	MEX	c33	13677.9
O	Other Community, Social and Personal Services	MEX	c34	2983.01
P	Private Households with Employed Persons	MEX	c35	3957.77
AtB	Agriculture, Hunting, Forestry and Fishing	MLT	c1	40.5929
C	Mining and Quarrying	MLT	c2	6.34264
15t16	Food, Beverages and Tobacco	MLT	c3	71.8832
17t18	Textiles and Textile Products	MLT	c4	44.5394
19	Leather, Leather and Footwear	MLT	c5	5.91979
20	Wood and Products of Wood and Cork	MLT	c6	3.80559
21t22	Pulp, Paper, Paper , Printing and Publishing	MLT	c7	55.6743
23	Coke, Refined Petroleum and Nuclear Fuel	MLT	c8	0
24	Chemicals and Chemical Products	MLT	c9	23.3973
25	Rubber and Plastics	MLT	c10	39.7472
26	Other Non-Metallic Mineral	MLT	c11	20.5783
27t28	Basic Metals and Fabricated Metal	MLT	c12	22.9744
29	Machinery, Nec	MLT	c13	9.72538
30t33	Electrical and Optical Equipment	MLT	c14	127.417
34t35	Transport Equipment	MLT	c15	65.8225
36t37	Manufacturing, Nec; Recycling	MLT	c16	57.9294
E	Electricity, Gas and Water Supply	MLT	c17	67.5139
F	Construction	MLT	c18	137.142
50	Sale, Mainte0ce and Repair of Motor Vehicles and Motorcycles; Retail Sale of Fuel	MLT	c19	40.311
51	Wholesale Trade and Commission Trade, Except of Motor Vehicles and Motorcycles	MLT	c20	175.621
52	Retail Trade, Except of Motor Vehicles and Motorcycles; Repair of Household Goods	MLT	c21	118.678
H	Hotels and Restaurants	MLT	c22	196.622
60	Inland Transport	MLT	c23	34.1093
61	Water Transport	MLT	c24	16.7728
62	Air Transport	MLT	c25	74.2793
63	Other Supporting and Auxiliary Transport Activities; Activities of Travel Agencies	MLT	c26	92.8844
64	Post and Telecommunications	MLT	c27	76.9573
J	Fi0cial Intermediation	MLT	c28	200.85
70	Real Estate Activities	MLT	c29	9.16159
71t74	Renting of M&Eq and Other Business Activities	MLT	c30	191.125
L	Public Admin and Defence; Compulsory Social Security	MLT	c31	350.114
M	Education	MLT	c32	314.031
N	Health and Social Work	MLT	c33	264.699
O	Other Community, Social and Personal Services	MLT	c34	133.336
P	Private Households with Employed Persons	MLT	c35	0
AtB	Agriculture, Hunting, Forestry and Fishing	NLD	c1	12275.3
C	Mining and Quarrying	NLD	c2	742.13
15t16	Food, Beverages and Tobacco	NLD	c3	7256.34
17t18	Textiles and Textile Products	NLD	c4	943.755
19	Leather, Leather and Footwear	NLD	c5	103.033
20	Wood and Products of Wood and Cork	NLD	c6	927.404
21t22	Pulp, Paper, Paper , Printing and Publishing	NLD	c7	6007.9
23	Coke, Refined Petroleum and Nuclear Fuel	NLD	c8	609.609
24	Chemicals and Chemical Products	NLD	c9	5081.8
25	Rubber and Plastics	NLD	c10	1766.26
26	Other Non-Metallic Mineral	NLD	c11	1708.45
27t28	Basic Metals and Fabricated Metal	NLD	c12	6416.24
29	Machinery, Nec	NLD	c13	5064.15
30t33	Electrical and Optical Equipment	NLD	c14	5156.2
34t35	Transport Equipment	NLD	c15	2785.21
36t37	Manufacturing, Nec; Recycling	NLD	c16	5193.72
E	Electricity, Gas and Water Supply	NLD	c17	2226.94
F	Construction	NLD	c18	26498.2
50	Sale, Mainte0ce and Repair of Motor Vehicles and Motorcycles; Retail Sale of Fuel	NLD	c19	6859.16
51	Wholesale Trade and Commission Trade, Except of Motor Vehicles and Motorcycles	NLD	c20	25881.2
52	Retail Trade, Except of Motor Vehicles and Motorcycles; Repair of Household Goods	NLD	c21	18248.9
H	Hotels and Restaurants	NLD	c22	8296.87
60	Inland Transport	NLD	c23	9106.44
61	Water Transport	NLD	c24	1380.03
62	Air Transport	NLD	c25	2373.76
63	Other Supporting and Auxiliary Transport Activities; Activities of Travel Agencies	NLD	c26	4894.56
64	Post and Telecommunications	NLD	c27	5445.65
J	Fi0cial Intermediation	NLD	c28	21466.6
70	Real Estate Activities	NLD	c29	4767.25
71t74	Renting of M&Eq and Other Business Activities	NLD	c30	59832.5
L	Public Admin and Defence; Compulsory Social Security	NLD	c31	29098.3
M	Education	NLD	c32	23689
N	Health and Social Work	NLD	c33	40778
O	Other Community, Social and Personal Services	NLD	c34	15381.5
P	Private Households with Employed Persons	NLD	c35	2448.39
AtB	Agriculture, Hunting, Forestry and Fishing	POL	c1	34069.6
C	Mining and Quarrying	POL	c2	3962.68
15t16	Food, Beverages and Tobacco	POL	c3	4569.6
17t18	Textiles and Textile Products	POL	c4	1175.63
19	Leather, Leather and Footwear	POL	c5	180.495
20	Wood and Products of Wood and Cork	POL	c6	1108.47
21t22	Pulp, Paper, Paper , Printing and Publishing	POL	c7	2153.19
23	Coke, Refined Petroleum and Nuclear Fuel	POL	c8	917.491
24	Chemicals and Chemical Products	POL	c9	1760.61
25	Rubber and Plastics	POL	c10	1618.78
26	Other Non-Metallic Mineral	POL	c11	1643.74
27t28	Basic Metals and Fabricated Metal	POL	c12	3169.68
29	Machinery, Nec	POL	c13	2009.01
30t33	Electrical and Optical Equipment	POL	c14	1959.14
34t35	Transport Equipment	POL	c15	2185.93
36t37	Manufacturing, Nec; Recycling	POL	c16	1488.14
E	Electricity, Gas and Water Supply	POL	c17	3389.39
F	Construction	POL	c18	7658.57
50	Sale, Mainte0ce and Repair of Motor Vehicles and Motorcycles; Retail Sale of Fuel	POL	c19	3583.89
51	Wholesale Trade and Commission Trade, Except of Motor Vehicles and Motorcycles	POL	c20	7533.87
52	Retail Trade, Except of Motor Vehicles and Motorcycles; Repair of Household Goods	POL	c21	8489.37
H	Hotels and Restaurants	POL	c22	1879.96
60	Inland Transport	POL	c23	4758.4
61	Water Transport	POL	c24	124.182
62	Air Transport	POL	c25	246.456
63	Other Supporting and Auxiliary Transport Activities; Activities of Travel Agencies	POL	c26	1478.42
64	Post and Telecommunications	POL	c27	2678.97
J	Fi0cial Intermediation	POL	c28	4935.31
70	Real Estate Activities	POL	c29	5281.12
71t74	Renting of M&Eq and Other Business Activities	POL	c30	5407.94
L	Public Admin and Defence; Compulsory Social Security	POL	c31	11496.5
M	Education	POL	c32	12431.8
N	Health and Social Work	POL	c33	6213.69
O	Other Community, Social and Personal Services	POL	c34	5674.98
P	Private Households with Employed Persons	POL	c35	1563.19
AtB	Agriculture, Hunting, Forestry and Fishing	PRT	c1	6462.79
C	Mining and Quarrying	PRT	c2	332.688
15t16	Food, Beverages and Tobacco	PRT	c3	2007.13
17t18	Textiles and Textile Products	PRT	c4	2662.31
19	Leather, Leather and Footwear	PRT	c5	672.701
20	Wood and Products of Wood and Cork	PRT	c6	832.881
21t22	Pulp, Paper, Paper , Printing and Publishing	PRT	c7	1244.79
23	Coke, Refined Petroleum and Nuclear Fuel	PRT	c8	91.6902
24	Chemicals and Chemical Products	PRT	c9	705.527
25	Rubber and Plastics	PRT	c10	543.92
26	Other Non-Metallic Mineral	PRT	c11	1301.11
27t28	Basic Metals and Fabricated Metal	PRT	c12	1741.2
29	Machinery, Nec	PRT	c13	960.068
30t33	Electrical and Optical Equipment	PRT	c14	1144.35
34t35	Transport Equipment	PRT	c15	940.15
36t37	Manufacturing, Nec; Recycling	PRT	c16	914.927
E	Electricity, Gas and Water Supply	PRT	c17	1101.77
F	Construction	PRT	c18	9431.84
50	Sale, Mainte0ce and Repair of Motor Vehicles and Motorcycles; Retail Sale of Fuel	PRT	c19	2599.34
51	Wholesale Trade and Commission Trade, Except of Motor Vehicles and Motorcycles	PRT	c20	7092.7
52	Retail Trade, Except of Motor Vehicles and Motorcycles; Repair of Household Goods	PRT	c21	6058.21
H	Hotels and Restaurants	PRT	c22	4009.42
60	Inland Transport	PRT	c23	2505.58
61	Water Transport	PRT	c24	85.29
62	Air Transport	PRT	c25	563.453
63	Other Supporting and Auxiliary Transport Activities; Activities of Travel Agencies	PRT	c26	1455.19
64	Post and Telecommunications	PRT	c27	1646.18
J	Fi0cial Intermediation	PRT	c28	5114.26
70	Real Estate Activities	PRT	c29	476.35
71t74	Renting of M&Eq and Other Business Activities	PRT	c30	6896.22
L	Public Admin and Defence; Compulsory Social Security	PRT	c31	12694.2
M	Education	PRT	c32	11389.4
N	Health and Social Work	PRT	c33	7949.73
O	Other Community, Social and Personal Services	PRT	c34	2974.11
P	Private Households with Employed Persons	PRT	c35	1235.52
AtB	Agriculture, Hunting, Forestry and Fishing	ROM	c1	18067.6
C	Mining and Quarrying	ROM	c2	1113.54
15t16	Food, Beverages and Tobacco	ROM	c3	1768.94
17t18	Textiles and Textile Products	ROM	c4	1662.11
19	Leather, Leather and Footwear	ROM	c5	433.74
20	Wood and Products of Wood and Cork	ROM	c6	469.783
21t22	Pulp, Paper, Paper , Printing and Publishing	ROM	c7	329.927
23	Coke, Refined Petroleum and Nuclear Fuel	ROM	c8	534.635
24	Chemicals and Chemical Products	ROM	c9	616.937
25	Rubber and Plastics	ROM	c10	235.112
26	Other Non-Metallic Mineral	ROM	c11	608.285
27t28	Basic Metals and Fabricated Metal	ROM	c12	1256.84
29	Machinery, Nec	ROM	c13	853.644
30t33	Electrical and Optical Equipment	ROM	c14	730.206
34t35	Transport Equipment	ROM	c15	877.071
36t37	Manufacturing, Nec; Recycling	ROM	c16	679.432
E	Electricity, Gas and Water Supply	ROM	c17	1263.92
F	Construction	ROM	c18	3242.36
50	Sale, Mainte0ce and Repair of Motor Vehicles and Motorcycles; Retail Sale of Fuel	ROM	c19	117.792
51	Wholesale Trade and Commission Trade, Except of Motor Vehicles and Motorcycles	ROM	c20	2358.61
52	Retail Trade, Except of Motor Vehicles and Motorcycles; Repair of Household Goods	ROM	c21	1831.42
H	Hotels and Restaurants	ROM	c22	706.797
60	Inland Transport	ROM	c23	2428.27
61	Water Transport	ROM	c24	30.962
62	Air Transport	ROM	c25	59.5185
63	Other Supporting and Auxiliary Transport Activities; Activities of Travel Agencies	ROM	c26	371.269
64	Post and Telecommunications	ROM	c27	1299.73
J	Fi0cial Intermediation	ROM	c28	1064.22
70	Real Estate Activities	ROM	c29	235.875
71t74	Renting of M&Eq and Other Business Activities	ROM	c30	1678.87
L	Public Admin and Defence; Compulsory Social Security	ROM	c31	3568.76
M	Education	ROM	c32	2608.52
N	Health and Social Work	ROM	c33	2002.29
O	Other Community, Social and Personal Services	ROM	c34	1609.36
P	Private Households with Employed Persons	ROM	c35	0
AtB	Agriculture, Hunting, Forestry and Fishing	RUS	c1	38785.7
C	Mining and Quarrying	RUS	c2	33886.7
15t16	Food, Beverages and Tobacco	RUS	c3	8582.98
17t18	Textiles and Textile Products	RUS	c4	1711.07
19	Leather, Leather and Footwear	RUS	c5	264.577
20	Wood and Products of Wood and Cork	RUS	c6	2111.48
21t22	Pulp, Paper, Paper , Printing and Publishing	RUS	c7	2908.87
23	Coke, Refined Petroleum and Nuclear Fuel	RUS	c8	8022.58
24	Chemicals and Chemical Products	RUS	c9	3242.18
25	Rubber and Plastics	RUS	c10	1134.48
26	Other Non-Metallic Mineral	RUS	c11	3017.54
27t28	Basic Metals and Fabricated Metal	RUS	c12	14430.8
29	Machinery, Nec	RUS	c13	6964.89
30t33	Electrical and Optical Equipment	RUS	c14	4464.26
34t35	Transport Equipment	RUS	c15	3497.34
36t37	Manufacturing, Nec; Recycling	RUS	c16	1591.5
E	Electricity, Gas and Water Supply	RUS	c17	5429.52
F	Construction	RUS	c18	27147
50	Sale, Mainte0ce and Repair of Motor Vehicles and Motorcycles; Retail Sale of Fuel	RUS	c19	7172.71
51	Wholesale Trade and Commission Trade, Except of Motor Vehicles and Motorcycles	RUS	c20	41163.8
52	Retail Trade, Except of Motor Vehicles and Motorcycles; Repair of Household Goods	RUS	c21	33307.4
H	Hotels and Restaurants	RUS	c22	4530.51
60	Inland Transport	RUS	c23	19031.5
61	Water Transport	RUS	c24	628.635
62	Air Transport	RUS	c25	1164.92
63	Other Supporting and Auxiliary Transport Activities; Activities of Travel Agencies	RUS	c26	3851.25
64	Post and Telecommunications	RUS	c27	5824.79
J	Fi0cial Intermediation	RUS	c28	16255.3
70	Real Estate Activities	RUS	c29	3899.59
71t74	Renting of M&Eq and Other Business Activities	RUS	c30	30119.7
L	Public Admin and Defence; Compulsory Social Security	RUS	c31	26788.8
M	Education	RUS	c32	13518.7
N	Health and Social Work	RUS	c33	15102.6
O	Other Community, Social and Personal Services	RUS	c34	6689.29
P	Private Households with Employed Persons	RUS	c35	0
AtB	Agriculture, Hunting, Forestry and Fishing	SVK	c1	545.699
C	Mining and Quarrying	SVK	c2	71.51
15t16	Food, Beverages and Tobacco	SVK	c3	322.313
17t18	Textiles and Textile Products	SVK	c4	247.907
19	Leather, Leather and Footwear	SVK	c5	83.2723
20	Wood and Products of Wood and Cork	SVK	c6	212.214
21t22	Pulp, Paper, Paper , Printing and Publishing	SVK	c7	209.957
23	Coke, Refined Petroleum and Nuclear Fuel	SVK	c8	87.7638
24	Chemicals and Chemical Products	SVK	c9	114.819
25	Rubber and Plastics	SVK	c10	171.438
26	Other Non-Metallic Mineral	SVK	c11	211.028
27t28	Basic Metals and Fabricated Metal	SVK	c12	786.116
29	Machinery, Nec	SVK	c13	383.097
30t33	Electrical and Optical Equipment	SVK	c14	530.847
34t35	Transport Equipment	SVK	c15	312.351
36t37	Manufacturing, Nec; Recycling	SVK	c16	180.754
E	Electricity, Gas and Water Supply	SVK	c17	405.735
F	Construction	SVK	c18	1197.55
50	Sale, Mainte0ce and Repair of Motor Vehicles and Motorcycles; Retail Sale of Fuel	SVK	c19	268.052
51	Wholesale Trade and Commission Trade, Except of Motor Vehicles and Motorcycles	SVK	c20	1489.74
52	Retail Trade, Except of Motor Vehicles and Motorcycles; Repair of Household Goods	SVK	c21	1180.71
H	Hotels and Restaurants	SVK	c22	343.721
60	Inland Transport	SVK	c23	737.474
61	Water Transport	SVK	c24	9.12215
62	Air Transport	SVK	c25	13.6732
63	Other Supporting and Auxiliary Transport Activities; Activities of Travel Agencies	SVK	c26	154.085
64	Post and Telecommunications	SVK	c27	262.705
J	Fi0cial Intermediation	SVK	c28	519.77
70	Real Estate Activities	SVK	c29	153.882
71t74	Renting of M&Eq and Other Business Activities	SVK	c30	1517.93
L	Public Admin and Defence; Compulsory Social Security	SVK	c31	1389.89
M	Education	SVK	c32	1015.31
N	Health and Social Work	SVK	c33	771.839
O	Other Community, Social and Personal Services	SVK	c34	523.099
P	Private Households with Employed Persons	SVK	c35	0
AtB	Agriculture, Hunting, Forestry and Fishing	SVN	c1	2125.34
C	Mining and Quarrying	SVN	c2	130.258
15t16	Food, Beverages and Tobacco	SVN	c3	427.869
17t18	Textiles and Textile Products	SVN	c4	349.379
19	Leather, Leather and Footwear	SVN	c5	95.8508
20	Wood and Products of Wood and Cork	SVN	c6	209.342
21t22	Pulp, Paper, Paper , Printing and Publishing	SVN	c7	376.511
23	Coke, Refined Petroleum and Nuclear Fuel	SVN	c8	2.10705
24	Chemicals and Chemical Products	SVN	c9	504.136
25	Rubber and Plastics	SVN	c10	295.125
26	Other Non-Metallic Mineral	SVN	c11	213.646
27t28	Basic Metals and Fabricated Metal	SVN	c12	881.799
29	Machinery, Nec	SVN	c13	580.912
30t33	Electrical and Optical Equipment	SVN	c14	643.995
34t35	Transport Equipment	SVN	c15	252.471
36t37	Manufacturing, Nec; Recycling	SVN	c16	300.801
E	Electricity, Gas and Water Supply	SVN	c17	355.867
F	Construction	SVN	c18	1365.43
50	Sale, Mainte0ce and Repair of Motor Vehicles and Motorcycles; Retail Sale of Fuel	SVN	c19	415.308
51	Wholesale Trade and Commission Trade, Except of Motor Vehicles and Motorcycles	SVN	c20	1182.81
52	Retail Trade, Except of Motor Vehicles and Motorcycles; Repair of Household Goods	SVN	c21	1001.59
H	Hotels and Restaurants	SVN	c22	573.601
60	Inland Transport	SVN	c23	711.007
61	Water Transport	SVN	c24	20.9695
62	Air Transport	SVN	c25	37.813
63	Other Supporting and Auxiliary Transport Activities; Activities of Travel Agencies	SVN	c26	257.15
64	Post and Telecommunications	SVN	c27	360.166
J	Fi0cial Intermediation	SVN	c28	740.535
70	Real Estate Activities	SVN	c29	133.474
71t74	Renting of M&Eq and Other Business Activities	SVN	c30	2507.5
L	Public Admin and Defence; Compulsory Social Security	SVN	c31	1461.16
M	Education	SVN	c32	1612.21
N	Health and Social Work	SVN	c33	1319.76
O	Other Community, Social and Personal Services	SVN	c34	914.485
P	Private Households with Employed Persons	SVN	c35	23.3439
AtB	Agriculture, Hunting, Forestry and Fishing	SWE	c1	4434.09
C	Mining and Quarrying	SWE	c2	480.096
15t16	Food, Beverages and Tobacco	SWE	c3	3028.22
17t18	Textiles and Textile Products	SWE	c4	457.028
19	Leather, Leather and Footwear	SWE	c5	53.4788
20	Wood and Products of Wood and Cork	SWE	c6	1886.33
21t22	Pulp, Paper, Paper , Printing and Publishing	SWE	c7	4902.5
23	Coke, Refined Petroleum and Nuclear Fuel	SWE	c8	235.86
24	Chemicals and Chemical Products	SWE	c9	2782.12
25	Rubber and Plastics	SWE	c10	1274.57
26	Other Non-Metallic Mineral	SWE	c11	945.785
27t28	Basic Metals and Fabricated Metal	SWE	c12	5863.04
29	Machinery, Nec	SWE	c13	5847.23
30t33	Electrical and Optical Equipment	SWE	c14	5300.81
34t35	Transport Equipment	SWE	c15	5920.66
36t37	Manufacturing, Nec; Recycling	SWE	c16	1871.11
E	Electricity, Gas and Water Supply	SWE	c17	2122.42
F	Construction	SWE	c18	13245.7
50	Sale, Mainte0ce and Repair of Motor Vehicles and Motorcycles; Retail Sale of Fuel	SWE	c19	4013.2
51	Wholesale Trade and Commission Trade, Except of Motor Vehicles and Motorcycles	SWE	c20	12621.2
52	Retail Trade, Except of Motor Vehicles and Motorcycles; Repair of Household Goods	SWE	c21	10007.8
H	Hotels and Restaurants	SWE	c22	4243.77
60	Inland Transport	SWE	c23	5485.8
61	Water Transport	SWE	c24	734.963
62	Air Transport	SWE	c25	578.977
63	Other Supporting and Auxiliary Transport Activities; Activities of Travel Agencies	SWE	c26	3773.38
64	Post and Telecommunications	SWE	c27	3531.73
J	Fi0cial Intermediation	SWE	c28	6678.11
70	Real Estate Activities	SWE	c29	3303.01
71t74	Renting of M&Eq and Other Business Activities	SWE	c30	27601.7
L	Public Admin and Defence; Compulsory Social Security	SWE	c31	12463.2
M	Education	SWE	c32	16248.5
N	Health and Social Work	SWE	c33	31996.8
O	Other Community, Social and Personal Services	SWE	c34	11271.6
P	Private Households with Employed Persons	SWE	c35	93.5653
AtB	Agriculture, Hunting, Forestry and Fishing	TUR	c1	40010.8
C	Mining and Quarrying	TUR	c2	2333.4
15t16	Food, Beverages and Tobacco	TUR	c3	4341.89
17t18	Textiles and Textile Products	TUR	c4	7806.99
19	Leather, Leather and Footwear	TUR	c5	433.975
20	Wood and Products of Wood and Cork	TUR	c6	342.79
21t22	Pulp, Paper, Paper , Printing and Publishing	TUR	c7	1727.45
23	Coke, Refined Petroleum and Nuclear Fuel	TUR	c8	332.08
24	Chemicals and Chemical Products	TUR	c9	2726.79
25	Rubber and Plastics	TUR	c10	1481.19
26	Other Non-Metallic Mineral	TUR	c11	2117.88
27t28	Basic Metals and Fabricated Metal	TUR	c12	3428.57
29	Machinery, Nec	TUR	c13	2435.68
30t33	Electrical and Optical Equipment	TUR	c14	1558.71
34t35	Transport Equipment	TUR	c15	2498.03
36t37	Manufacturing, Nec; Recycling	TUR	c16	1038.1
E	Electricity, Gas and Water Supply	TUR	c17	1733.37
F	Construction	TUR	c18	5935.29
50	Sale, Mainte0ce and Repair of Motor Vehicles and Motorcycles; Retail Sale of Fuel	TUR	c19	4140.02
51	Wholesale Trade and Commission Trade, Except of Motor Vehicles and Motorcycles	TUR	c20	5415.99
52	Retail Trade, Except of Motor Vehicles and Motorcycles; Repair of Household Goods	TUR	c21	6519.99
H	Hotels and Restaurants	TUR	c22	3823.68
60	Inland Transport	TUR	c23	12131.6
61	Water Transport	TUR	c24	725.849
62	Air Transport	TUR	c25	508.715
63	Other Supporting and Auxiliary Transport Activities; Activities of Travel Agencies	TUR	c26	2306.62
64	Post and Telecommunications	TUR	c27	2418.16
J	Fi0cial Intermediation	TUR	c28	3248.45
70	Real Estate Activities	TUR	c29	151.446
71t74	Renting of M&Eq and Other Business Activities	TUR	c30	2819.77
L	Public Admin and Defence; Compulsory Social Security	TUR	c31	18262.7
M	Education	TUR	c32	10115
N	Health and Social Work	TUR	c33	4495.78
O	Other Community, Social and Personal Services	TUR	c34	5458.44
P	Private Households with Employed Persons	TUR	c35	729.214
AtB	Agriculture, Hunting, Forestry and Fishing	TWN	c1	5309.65
C	Mining and Quarrying	TWN	c2	393.017
15t16	Food, Beverages and Tobacco	TWN	c3	1912.65
17t18	Textiles and Textile Products	TWN	c4	2736.41
19	Leather, Leather and Footwear	TWN	c5	303.681
20	Wood and Products of Wood and Cork	TWN	c6	211.173
21t22	Pulp, Paper, Paper , Printing and Publishing	TWN	c7	1323.7
23	Coke, Refined Petroleum and Nuclear Fuel	TWN	c8	973.229
24	Chemicals and Chemical Products	TWN	c9	3048.86
25	Rubber and Plastics	TWN	c10	2330.36
26	Other Non-Metallic Mineral	TWN	c11	1225.58
27t28	Basic Metals and Fabricated Metal	TWN	c12	7194.59
29	Machinery, Nec	TWN	c13	5716.07
30t33	Electrical and Optical Equipment	TWN	c14	10528.9
34t35	Transport Equipment	TWN	c15	2563.79
36t37	Manufacturing, Nec; Recycling	TWN	c16	1409.72
E	Electricity, Gas and Water Supply	TWN	c17	1701.29
F	Construction	TWN	c18	6352.21
50	Sale, Mainte0ce and Repair of Motor Vehicles and Motorcycles; Retail Sale of Fuel	TWN	c19	1046.06
51	Wholesale Trade and Commission Trade, Except of Motor Vehicles and Motorcycles	TWN	c20	25468.7
52	Retail Trade, Except of Motor Vehicles and Motorcycles; Repair of Household Goods	TWN	c21	16136.4
H	Hotels and Restaurants	TWN	c22	6723.92
60	Inland Transport	TWN	c23	2411
61	Water Transport	TWN	c24	511.08
62	Air Transport	TWN	c25	941.85
63	Other Supporting and Auxiliary Transport Activities; Activities of Travel Agencies	TWN	c26	2653.4
64	Post and Telecommunications	TWN	c27	4301.58
J	Fi0cial Intermediation	TWN	c28	15418.2
70	Real Estate Activities	TWN	c29	1387.6
71t74	Renting of M&Eq and Other Business Activities	TWN	c30	6611.54
L	Public Admin and Defence; Compulsory Social Security	TWN	c31	28718.6
M	Education	TWN	c32	6054.2
N	Health and Social Work	TWN	c33	8626.12
O	Other Community, Social and Personal Services	TWN	c34	15828.3
P	Private Households with Employed Persons	TWN	c35	2672.9
AtB	Agriculture, Hunting, Forestry and Fishing	USA	c1	58449.3
C	Mining and Quarrying	USA	c2	49770.4
15t16	Food, Beverages and Tobacco	USA	c3	90017.6
17t18	Textiles and Textile Products	USA	c4	25043
19	Leather, Leather and Footwear	USA	c5	1612.09
20	Wood and Products of Wood and Cork	USA	c6	25156.5
21t22	Pulp, Paper, Paper , Printing and Publishing	USA	c7	92853.8
23	Coke, Refined Petroleum and Nuclear Fuel	USA	c8	13760.8
24	Chemicals and Chemical Products	USA	c9	78056.8
25	Rubber and Plastics	USA	c10	40044.8
26	Other Non-Metallic Mineral	USA	c11	22346.4
27t28	Basic Metals and Fabricated Metal	USA	c12	112790
29	Machinery, Nec	USA	c13	72203.7
30t33	Electrical and Optical Equipment	USA	c14	176666
34t35	Transport Equipment	USA	c15	126549
36t37	Manufacturing, Nec; Recycling	USA	c16	34595.1
E	Electricity, Gas and Water Supply	USA	c17	59959.2
F	Construction	USA	c18	504849
50	Sale, Mainte0ce and Repair of Motor Vehicles and Motorcycles; Retail Sale of Fuel	USA	c19	103510
51	Wholesale Trade and Commission Trade, Except of Motor Vehicles and Motorcycles	USA	c20	394056
52	Retail Trade, Except of Motor Vehicles and Motorcycles; Repair of Household Goods	USA	c21	531611
H	Hotels and Restaurants	USA	c22	263750
60	Inland Transport	USA	c23	121041
61	Water Transport	USA	c24	4918.54
62	Air Transport	USA	c25	41672.3
63	Other Supporting and Auxiliary Transport Activities; Activities of Travel Agencies	USA	c26	96065.1
64	Post and Telecommunications	USA	c27	165693
J	Fi0cial Intermediation	USA	c28	593125
70	Real Estate Activities	USA	c29	98703.8
71t74	Renting of M&Eq and Other Business Activities	USA	c30	1.17279e+06
L	Public Admin and Defence; Compulsory Social Security	USA	c31	1.26816e+06
M	Education	USA	c32	107465
N	Health and Social Work	USA	c33	602073
O	Other Community, Social and Personal Services	USA	c34	310502
P	Private Households with Employed Persons	USA	c35	16126.6
AtB	Agriculture, Hunting, Forestry and Fishing	RoW	c1
C	Mining and Quarrying	RoW	c2
15t16	Food, Beverages and Tobacco	RoW	c3
17t18	Textiles and Textile Products	RoW	c4
19	Leather, Leather and Footwear	RoW	c5
20	Wood and Products of Wood and Cork	RoW	c6
21t22	Pulp, Paper, Paper , Printing and Publishing	RoW	c7
23	Coke, Refined Petroleum and Nuclear Fuel	RoW	c8
24	Chemicals and Chemical Products	RoW	c9
25	Rubber and Plastics	RoW	c10
26	Other Non-Metallic Mineral	RoW	c11
27t28	Basic Metals and Fabricated Metal	RoW	c12
29	Machinery, Nec	RoW	c13
30t33	Electrical and Optical Equipment	RoW	c14
34t35	Transport Equipment	RoW	c15
36t37	Manufacturing, Nec; Recycling	RoW	c16
E	Electricity, Gas and Water Supply	RoW	c17
F	Construction	RoW	c18
50	Sale, Mainte0ce and Repair of Motor Vehicles and Motorcycles; Retail Sale of Fuel	RoW	c19
51	Wholesale Trade and Commission Trade, Except of Motor Vehicles and Motorcycles	RoW	c20
52	Retail Trade, Except of Motor Vehicles and Motorcycles; Repair of Household Goods	RoW	c21
H	Hotels and Restaurants	RoW	c22
60	Inland Transport	RoW	c23
61	Water Transport	RoW	c24
62	Air Transport	RoW	c25
63	Other Supporting and Auxiliary Transport Activities; Activities of Travel Agencies	RoW	c26
64	Post and Telecommunications	RoW	c27
J	Fi0cial Intermediation	RoW	c28
70	Real Estate Activities	RoW	c29
71t74	Renting of M&Eq and Other Business Activities	RoW	c30
L	Public Admin and Defence; Compulsory Social Security	RoW	c31
M	Education	RoW	c32
N	Health and Social Work	RoW	c33
O	Other Community, Social and Personal Services	RoW	c34
P	Private Households with Employed Persons	RoW	c35
	Total intermediate consumption	TOT	r60
	taxes less subsidies on products		r99
	Cif/ fob adjustments on exports		r61
	Direct purchases abroad by residents		r62
	Purchases on the domestic territory by non-residents		r63
	Value added at basic prices		r64
	International Transport Margins
	Output at basic prices		r69
